# Supplementary material for: Three new species of Entomobryidae (Collembola) from Romania, including a synanthropic Willowsia species
Source: Zookeys. 2026 Jun 12;1282:17–35. doi: 10.3897/zookeys.1282.194867 (PMC13282630; doi:10.3897/zookeys.1282.194867)
Supplement: XML Treatment for Entomobrya [file zookeys.1282.194867-treatment1.xml]

<!DOCTYPE tp:taxon-treatment
  PUBLIC "-//TaxonX//DTD Taxonomic Treatment Publishing DTD v0 20100105//EN" "tax-treatment-NSO.dtd">
<tp:taxon-treatment xmlns:tp="http://www.plazi.org/taxpub"><tp:treatment-meta><kwd-group><label>Taxon classification</label><kwd>
                <named-content content-type="kingdom">Animalia</named-content>
              </kwd><kwd>
                <named-content content-type="order">Diplostraca</named-content>
              </kwd><kwd>
                <named-content content-type="family">Entomobryidae</named-content>
              </kwd></kwd-group><mixed-citation publication-type="journal"><person-group><name><surname>Jordana</surname><given-names>Rafael</given-names></name><name><surname>Fiera</surname><given-names>Cristina</given-names></name><name><surname>Baquero</surname><given-names>Enrique</given-names></name></person-group><article-title>Three new species of <tp:taxon-name><tp:taxon-name-part taxon-name-part-type="family" reg="Entomobryidae">Entomobryidae</tp:taxon-name-part></tp:taxon-name> (<tp:taxon-name><tp:taxon-name-part taxon-name-part-type="class" reg="Collembola">Collembola</tp:taxon-name-part></tp:taxon-name>) from Romania, including a synanthropic <italic><tp:taxon-name><tp:taxon-name-part taxon-name-part-type="genus" reg="Willowsia">Willowsia</tp:taxon-name-part></tp:taxon-name></italic> species</article-title><source>Zookeys</source><day>12</day><month>06</month><year>2026</year><volume>1282</volume><fpage>17</fpage><lpage>35</lpage><pub-id pub-id-type="doi">10.3897/zookeys.1282.194867</pub-id></mixed-citation></tp:treatment-meta><tp:nomenclature><label>Genus</label><tp:taxon-name><object-id xmlns:xlink="http://www.w3.org/1999/xlink" content-type="arpha" xlink:type="simple">13413F3F-A958-5A73-B8AC-89D555D1BCEC</object-id>
                    		<tp:taxon-name-part taxon-name-part-type="genus" reg="Entomobrya">Entomobrya</tp:taxon-name-part>
                    	</tp:taxon-name><tp:taxon-authority>Rondani, 1861</tp:taxon-authority></tp:nomenclature><tp:treatment-sec sec-type="Type species"><title>Type species.</title><p><italic><tp:taxon-name><tp:taxon-name-part taxon-name-part-type="genus" reg="Degeeria">Degeeria</tp:taxon-name-part> <tp:taxon-name-part taxon-name-part-type="species" reg="muscorum">muscorum</tp:taxon-name-part></tp:taxon-name></italic> Nicolet, 1842: 75.</p></tp:treatment-sec></tp:taxon-treatment>
