# Supplementary material for: Three new species of Entomobryidae (Collembola) from Romania, including a synanthropic Willowsia species
Source: Zookeys. 2026 Jun 12;1282:17–35. doi: 10.3897/zookeys.1282.194867 (PMC13282630; doi:10.3897/zookeys.1282.194867)
Supplement: XML Treatment for Entomobrya cezarae [file zookeys.1282.194867-treatment2.xml]

<!DOCTYPE tp:taxon-treatment
  PUBLIC "-//TaxonX//DTD Taxonomic Treatment Publishing DTD v0 20100105//EN" "tax-treatment-NSO.dtd">
<tp:taxon-treatment xmlns:tp="http://www.plazi.org/taxpub"><tp:treatment-meta><kwd-group><label>Taxon classification</label><kwd>
                <named-content content-type="kingdom">Animalia</named-content>
              </kwd><kwd>
                <named-content content-type="order">Diplostraca</named-content>
              </kwd><kwd>
                <named-content content-type="family">Entomobryidae</named-content>
              </kwd></kwd-group><mixed-citation publication-type="journal"><person-group><name><surname>Jordana</surname><given-names>Rafael</given-names></name><name><surname>Fiera</surname><given-names>Cristina</given-names></name><name><surname>Baquero</surname><given-names>Enrique</given-names></name></person-group><article-title>Three new species of <tp:taxon-name><tp:taxon-name-part taxon-name-part-type="family" reg="Entomobryidae">Entomobryidae</tp:taxon-name-part></tp:taxon-name> (<tp:taxon-name><tp:taxon-name-part taxon-name-part-type="class" reg="Collembola">Collembola</tp:taxon-name-part></tp:taxon-name>) from Romania, including a synanthropic <italic><tp:taxon-name><tp:taxon-name-part taxon-name-part-type="genus" reg="Willowsia">Willowsia</tp:taxon-name-part></tp:taxon-name></italic> species</article-title><source>Zookeys</source><day>12</day><month>06</month><year>2026</year><volume>1282</volume><fpage>17</fpage><lpage>35</lpage><pub-id pub-id-type="doi">10.3897/zookeys.1282.194867</pub-id></mixed-citation></tp:treatment-meta><tp:nomenclature><tp:taxon-name><object-id xmlns:xlink="http://www.w3.org/1999/xlink" content-type="arpha" xlink:type="simple">9E2CBC19-BC96-5399-BB15-2919EDF2E764</object-id>
                    		<tp:taxon-name-part taxon-name-part-type="genus" reg="Entomobrya">Entomobrya</tp:taxon-name-part> <tp:taxon-name-part taxon-name-part-type="species" reg="cezarae">cezarae</tp:taxon-name-part>
                    	
                    		<object-id xmlns:xlink="http://www.w3.org/1999/xlink" content-type="zoobank" xlink:type="simple">https://zoobank.org/4E4287CC-860F-4DE1-A07F-F96A084317EA</object-id>
                    	</tp:taxon-name><tp:taxon-status xmlns:xlink="http://www.w3.org/1999/xlink" xlink:type="simple">sp. nov.</tp:taxon-status><xref ref-type="fig" rid="F1">Figs 1</xref><xref ref-type="fig" rid="F2">, 4</xref><xref ref-type="fig" rid="F3">–12</xref><xref ref-type="table" rid="T1">, Table 1</xref></tp:nomenclature><tp:treatment-sec sec-type="Type material"><title>Type material.</title><p><bold><italic>Holotype</italic></bold> • ♀ on slide, <bold>Romania</bold>, Singureni locality, Giurgiu County, rape crop, Barber traps, 18-V-2011, <named-content xmlns:xlink="http://www.w3.org/1999/xlink" content-type="dwc:verbatimCoordinates" xlink:type="simple">44°13'48.2"N, 25°56'53.7"E</named-content>, 65 m a.s.l., sample code IBB-ROSIN-05.11 (<named-content xmlns:xlink="http://www.w3.org/1999/xlink" content-type="dwc:institutional_code" xlink:title="Universidad de Navarra, Museum of Zoology" xlink:href="https://scientific-collections.gbif.org/institution/3a4aa42d-40e6-4a74-b8e4-93be6cd5e080" xlink:type="simple">MZNA</named-content> 808373), C. Fiera leg.</p><fig id="F1" position="float" orientation="portrait"><object-id xmlns:xlink="http://www.w3.org/1999/xlink" content-type="doi" xlink:type="simple">10.3897/zookeys.1282.194867.figures1-3</object-id><object-id xmlns:xlink="http://www.w3.org/1999/xlink" content-type="arpha" xlink:type="simple">159E5ED6-5562-595F-B2CD-651C4955E5FE</object-id><label>Figures 1–3.</label><caption><p>Habitus of the new <italic><tp:taxon-name><tp:taxon-name-part taxon-name-part-type="genus" reg="Entomobrya">Entomobrya</tp:taxon-name-part></tp:taxon-name></italic> and <italic><tp:taxon-name><tp:taxon-name-part taxon-name-part-type="genus" reg="Willowsia">Willowsia</tp:taxon-name-part></tp:taxon-name></italic> species. <bold>1</bold>. <italic><tp:taxon-name><tp:taxon-name-part taxon-name-part-type="genus" reg="Entomobrya">E.</tp:taxon-name-part> <tp:taxon-name-part taxon-name-part-type="species" reg="cezarae">cezarae</tp:taxon-name-part></tp:taxon-name></italic> sp. nov. (holotype); <bold>2</bold>. <italic><tp:taxon-name><tp:taxon-name-part taxon-name-part-type="genus" reg="Entomobrya">E.</tp:taxon-name-part> <tp:taxon-name-part taxon-name-part-type="species" reg="antoniae">antoniae</tp:taxon-name-part></tp:taxon-name></italic> sp. nov. (holotype); <bold>3</bold>. <italic><tp:taxon-name><tp:taxon-name-part taxon-name-part-type="genus" reg="Willowsia">W.</tp:taxon-name-part> <tp:taxon-name-part taxon-name-part-type="species" reg="solanella">solanella</tp:taxon-name-part></tp:taxon-name></italic> sp. nov. Scale bars: 0.25 mm (<bold>1, 2</bold>); 0.1 mm (<bold>3</bold>).</p></caption><graphic xmlns:xlink="http://www.w3.org/1999/xlink" xlink:href="zookeys-1282-017_article-194867__-g001.jpg" id="oo_1678597.jpg" position="float" orientation="portrait" xlink:type="simple"><uri content-type="original_file" xlink:type="simple">https://binary.pensoft.net/fig/1678597</uri></graphic></fig><table-wrap id="T1" position="float" orientation="portrait"><label>Table 1.</label><caption><p>Comparison of species sharing the same macrochaetotaxy on <abbrev xmlns:xlink="http://www.w3.org/1999/xlink" xlink:title="Abdominal tergite" xlink:type="simple">Abd</abbrev> II–III based on 26 morphological and chaetotaxy characters used for species differentiation.</p></caption><table><tbody><tr><td rowspan="2" colspan="1">Characters</td><td rowspan="1" colspan="8">Species</td></tr><tr><td rowspan="1" colspan="1">
                      <abbrev xmlns:xlink="http://www.w3.org/1999/xlink" xlink:title="Entomobrya cezarae" xlink:type="simple">cez</abbrev>
                    </td><td rowspan="1" colspan="1">
                      <abbrev xmlns:xlink="http://www.w3.org/1999/xlink" xlink:title="Entomobrya cheni" xlink:type="simple">che</abbrev>
                    </td><td rowspan="1" colspan="1">
                      <abbrev xmlns:xlink="http://www.w3.org/1999/xlink" xlink:title="Entomobrya handschini" xlink:type="simple">han</abbrev>
                    </td><td rowspan="1" colspan="1">
                      <abbrev xmlns:xlink="http://www.w3.org/1999/xlink" xlink:title="Entomobrya hirsutothorax" xlink:type="simple">hir</abbrev>
                    </td><td rowspan="1" colspan="1">
                      <abbrev xmlns:xlink="http://www.w3.org/1999/xlink" xlink:title="Entomobrya kuznetsovae" xlink:type="simple">kuz</abbrev>
                    </td><td rowspan="1" colspan="1">
                      <abbrev xmlns:xlink="http://www.w3.org/1999/xlink" xlink:title="Entomobrya pazaristei" xlink:type="simple">paz</abbrev>
                    </td><td rowspan="1" colspan="1">
                      <abbrev xmlns:xlink="http://www.w3.org/1999/xlink" xlink:title="Entomobrya strigata" xlink:type="simple">str</abbrev>
                    </td><td rowspan="1" colspan="1">
                      <abbrev xmlns:xlink="http://www.w3.org/1999/xlink" xlink:title="Entomobrya taigicola" xlink:type="simple">tai</abbrev>
                    </td></tr><tr><td rowspan="1" colspan="1">
                      <abbrev xmlns:xlink="http://www.w3.org/1999/xlink" xlink:title="number of Mc in series sd’4–sd’4' (An2-3)" xlink:type="simple">H1</abbrev>
                    </td><td rowspan="1" colspan="1">4</td><td rowspan="1" colspan="1">3*</td><td rowspan="1" colspan="1">3*</td><td rowspan="1" colspan="1">3–4</td><td rowspan="1" colspan="1">3*</td><td rowspan="1" colspan="1">2*</td><td rowspan="1" colspan="1">4</td><td rowspan="1" colspan="1">3*</td></tr><tr><td rowspan="1" colspan="1">
                      <abbrev xmlns:xlink="http://www.w3.org/1999/xlink" xlink:title="number of Mc in series sd4–sd’3a (A5, A7)" xlink:type="simple">H2</abbrev>
                    </td><td rowspan="1" colspan="1">1</td><td rowspan="1" colspan="1">1</td><td rowspan="1" colspan="1">1</td><td rowspan="1" colspan="1">1</td><td rowspan="1" colspan="1">1</td><td rowspan="1" colspan="1">2*</td><td rowspan="1" colspan="1">2*</td><td rowspan="1" colspan="1">3*</td></tr><tr><td rowspan="1" colspan="1">
                      <abbrev xmlns:xlink="http://www.w3.org/1999/xlink" xlink:title="number of Mc in series d’0 (S’0)" xlink:type="simple">H3</abbrev>
                    </td><td rowspan="1" colspan="1">0</td><td rowspan="1" colspan="1">0</td><td rowspan="1" colspan="1">0</td><td rowspan="1" colspan="1">0</td><td rowspan="1" colspan="1">0</td><td rowspan="1" colspan="1">0</td><td rowspan="1" colspan="1">0</td><td rowspan="1" colspan="1">0</td></tr><tr><td rowspan="1" colspan="1">
                      <abbrev xmlns:xlink="http://www.w3.org/1999/xlink" xlink:title="number of Mc in series d1, sd1, sd’1 (S1, S3, S4)" xlink:type="simple">H4</abbrev>
                    </td><td rowspan="1" colspan="1">2</td><td rowspan="1" colspan="1">3*</td><td rowspan="1" colspan="1">3*</td><td rowspan="1" colspan="1">3*</td><td rowspan="1" colspan="1">3*</td><td rowspan="1" colspan="1">3*</td><td rowspan="1" colspan="1">3*</td><td rowspan="1" colspan="1">3*</td></tr><tr><td rowspan="1" colspan="1">
                      <abbrev xmlns:xlink="http://www.w3.org/1999/xlink" xlink:title="number of Mc in series v1, v3, v4 (Ps2, Ps3, Ps5); L1, labral papilla presence and shape: absent (1), simple-smooth (2), multispinose (3), chaeta like projection (4)" xlink:type="simple">H5</abbrev>
                    </td><td rowspan="1" colspan="1">2</td><td rowspan="1" colspan="1">2</td><td rowspan="1" colspan="1">2</td><td rowspan="1" colspan="1">1b*</td><td rowspan="1" colspan="1">2</td><td rowspan="1" colspan="1">3*</td><td rowspan="1" colspan="1">2(3)</td><td rowspan="1" colspan="1">2</td></tr><tr><td rowspan="1" colspan="1">L1</td><td rowspan="1" colspan="1">4</td><td rowspan="1" colspan="1">3*</td><td rowspan="1" colspan="1">3*</td><td rowspan="1" colspan="1">1*</td><td rowspan="1" colspan="1">3*</td><td rowspan="1" colspan="1">3*</td><td rowspan="1" colspan="1">2*</td><td rowspan="1" colspan="1">U</td></tr><tr><td rowspan="1" colspan="1">AV</td><td rowspan="1" colspan="1">1</td><td rowspan="1" colspan="1">U</td><td rowspan="1" colspan="1">3*</td><td rowspan="1" colspan="1">2-3*</td><td rowspan="1" colspan="1">1</td><td rowspan="1" colspan="1">1</td><td rowspan="1" colspan="1">2*</td><td rowspan="1" colspan="1">1</td></tr><tr><td rowspan="1" colspan="1">AL</td><td rowspan="1" colspan="1">0.77</td><td rowspan="1" colspan="1">U</td><td rowspan="1" colspan="1">1.20</td><td rowspan="1" colspan="1">1.45</td><td rowspan="1" colspan="1">0.90</td><td rowspan="1" colspan="1">1.93</td><td rowspan="1" colspan="1">1.18</td><td rowspan="1" colspan="1">1.30</td></tr><tr><td rowspan="1" colspan="1">T1</td><td rowspan="1" colspan="1">3</td><td rowspan="1" colspan="1">4*</td><td rowspan="1" colspan="1">4*</td><td rowspan="1" colspan="1">4*</td><td rowspan="1" colspan="1">6*</td><td rowspan="1" colspan="1">8*</td><td rowspan="1" colspan="1">3</td><td rowspan="1" colspan="1">6*</td></tr><tr><td rowspan="1" colspan="1">T2</td><td rowspan="1" colspan="1">3</td><td rowspan="1" colspan="1">6*</td><td rowspan="1" colspan="1">6*</td><td rowspan="1" colspan="1">5*</td><td rowspan="1" colspan="1">6*</td><td rowspan="1" colspan="1">5*</td><td rowspan="1" colspan="1">5*</td><td rowspan="1" colspan="1">6*</td></tr><tr><td rowspan="1" colspan="1">E1</td><td rowspan="1" colspan="1">1</td><td rowspan="1" colspan="1">0*</td><td rowspan="1" colspan="1">0*</td><td rowspan="1" colspan="1">1</td><td rowspan="1" colspan="1">0*</td><td rowspan="1" colspan="1">0*</td><td rowspan="1" colspan="1">0*</td><td rowspan="1" colspan="1">0*</td></tr><tr><td rowspan="1" colspan="1">TH</td><td rowspan="1" colspan="1">1</td><td rowspan="1" colspan="1">1</td><td rowspan="1" colspan="1">1</td><td rowspan="1" colspan="1">1</td><td rowspan="1" colspan="1">1</td><td rowspan="1" colspan="1">1</td><td rowspan="1" colspan="1">2*</td><td rowspan="1" colspan="1">1</td></tr><tr><td rowspan="1" colspan="1">A1</td><td rowspan="1" colspan="1">2</td><td rowspan="1" colspan="1">2</td><td rowspan="1" colspan="1">2</td><td rowspan="1" colspan="1">2</td><td rowspan="1" colspan="1">2</td><td rowspan="1" colspan="1">2</td><td rowspan="1" colspan="1">2</td><td rowspan="1" colspan="1">2</td></tr><tr><td rowspan="1" colspan="1">A2</td><td rowspan="1" colspan="1">5</td><td rowspan="1" colspan="1">6(5–7)</td><td rowspan="1" colspan="1">5</td><td rowspan="1" colspan="1">4–5</td><td rowspan="1" colspan="1">5</td><td rowspan="1" colspan="1">5</td><td rowspan="1" colspan="1">5(7)</td><td rowspan="1" colspan="1">5</td></tr><tr><td rowspan="1" colspan="1">A3</td><td rowspan="1" colspan="1">0</td><td rowspan="1" colspan="1">0</td><td rowspan="1" colspan="1">0</td><td rowspan="1" colspan="1">0</td><td rowspan="1" colspan="1">0</td><td rowspan="1" colspan="1">0</td><td rowspan="1" colspan="1">0</td><td rowspan="1" colspan="1">0</td></tr><tr><td rowspan="1" colspan="1">A4</td><td rowspan="1" colspan="1">2</td><td rowspan="1" colspan="1">2</td><td rowspan="1" colspan="1">2</td><td rowspan="1" colspan="1">2</td><td rowspan="1" colspan="1">2</td><td rowspan="1" colspan="1">2</td><td rowspan="1" colspan="1">2</td><td rowspan="1" colspan="1">2</td></tr><tr><td rowspan="1" colspan="1">A5</td><td rowspan="1" colspan="1">2</td><td rowspan="1" colspan="1">2</td><td rowspan="1" colspan="1">2</td><td rowspan="1" colspan="1">2</td><td rowspan="1" colspan="1">2</td><td rowspan="1" colspan="1">2</td><td rowspan="1" colspan="1">2</td><td rowspan="1" colspan="1">2</td></tr><tr><td rowspan="1" colspan="1">A6</td><td rowspan="1" colspan="1">0</td><td rowspan="1" colspan="1">0</td><td rowspan="1" colspan="1">0</td><td rowspan="1" colspan="1">0</td><td rowspan="1" colspan="1">3*</td><td rowspan="1" colspan="1">9*</td><td rowspan="1" colspan="1">0</td><td rowspan="1" colspan="1">0</td></tr><tr><td rowspan="1" colspan="1">A7’</td><td rowspan="1" colspan="1">0</td><td rowspan="1" colspan="1">0</td><td rowspan="1" colspan="1">0</td><td rowspan="1" colspan="1">0</td><td rowspan="1" colspan="1">0</td><td rowspan="1" colspan="1">1*</td><td rowspan="1" colspan="1">0</td><td rowspan="1" colspan="1">0</td></tr><tr><td rowspan="1" colspan="1">A7</td><td rowspan="1" colspan="1">4</td><td rowspan="1" colspan="1">7(11)*</td><td rowspan="1" colspan="1">3*</td><td rowspan="1" colspan="1">5*</td><td rowspan="1" colspan="1">4</td><td rowspan="1" colspan="1">6*</td><td rowspan="1" colspan="1">3*</td><td rowspan="1" colspan="1">6*</td></tr><tr><td rowspan="1" colspan="1">A8’</td><td rowspan="1" colspan="1">0</td><td rowspan="1" colspan="1">0</td><td rowspan="1" colspan="1">0</td><td rowspan="1" colspan="1">1*</td><td rowspan="1" colspan="1">0</td><td rowspan="1" colspan="1">1*</td><td rowspan="1" colspan="1">0</td><td rowspan="1" colspan="1">0</td></tr><tr><td rowspan="1" colspan="1">A8</td><td rowspan="1" colspan="1">5</td><td rowspan="1" colspan="1">7(10)*</td><td rowspan="1" colspan="1">4*</td><td rowspan="1" colspan="1">4*</td><td rowspan="1" colspan="1">3*</td><td rowspan="1" colspan="1">4*</td><td rowspan="1" colspan="1">3*</td><td rowspan="1" colspan="1">1*</td></tr><tr><td rowspan="1" colspan="1">A9</td><td rowspan="1" colspan="1">2</td><td rowspan="1" colspan="1">3(5)*</td><td rowspan="1" colspan="1">3*</td><td rowspan="1" colspan="1">2(3)</td><td rowspan="1" colspan="1">4*</td><td rowspan="1" colspan="1">5*</td><td rowspan="1" colspan="1">3*</td><td rowspan="1" colspan="1">5*</td></tr><tr><td rowspan="1" colspan="1">A10</td><td rowspan="1" colspan="1">2</td><td rowspan="1" colspan="1">8(10)*</td><td rowspan="1" colspan="1">2</td><td rowspan="1" colspan="1">3*</td><td rowspan="1" colspan="1">2</td><td rowspan="1" colspan="1">3*</td><td rowspan="1" colspan="1">2</td><td rowspan="1" colspan="1">3*</td></tr><tr><td rowspan="1" colspan="1">
                      <abbrev xmlns:xlink="http://www.w3.org/1999/xlink" xlink:title="number of manubrial plate chaetae" xlink:type="simple">MC</abbrev>
                    </td><td rowspan="1" colspan="1">5</td><td rowspan="1" colspan="1">5</td><td rowspan="1" colspan="1">4*</td><td rowspan="1" colspan="1">13–15*</td><td rowspan="1" colspan="1">7*</td><td rowspan="1" colspan="1">11*</td><td rowspan="1" colspan="1">4*</td><td rowspan="1" colspan="1">5</td></tr><tr><td rowspan="1" colspan="1">
                      <abbrev xmlns:xlink="http://www.w3.org/1999/xlink" xlink:title="number of manubrial plate pseudopores" xlink:type="simple">MP</abbrev>
                    </td><td rowspan="1" colspan="1">2</td><td rowspan="1" colspan="1">2</td><td rowspan="1" colspan="1">2</td><td rowspan="1" colspan="1">2</td><td rowspan="1" colspan="1">2</td><td rowspan="1" colspan="1">2</td><td rowspan="1" colspan="1">2</td><td rowspan="1" colspan="1">2</td></tr><tr><td rowspan="1" colspan="1">D</td><td rowspan="1" colspan="1">—</td><td rowspan="1" colspan="1">10</td><td rowspan="1" colspan="1">11</td><td rowspan="1" colspan="1">11</td><td rowspan="1" colspan="1">10</td><td rowspan="1" colspan="1">16</td><td rowspan="1" colspan="1">11</td><td rowspan="1" colspan="1">10</td></tr><tr><td rowspan="1" colspan="1">%</td><td rowspan="1" colspan="1">—</td><td rowspan="1" colspan="1">42</td><td rowspan="1" colspan="1">42</td><td rowspan="1" colspan="1">42</td><td rowspan="1" colspan="1">38</td><td rowspan="1" colspan="1">62</td><td rowspan="1" colspan="1">42</td><td rowspan="1" colspan="1">40</td></tr></tbody></table><table-wrap-foot><fn><p>Legend for columns headers: <italic><abbrev xmlns:xlink="http://www.w3.org/1999/xlink" xlink:title="Entomobrya cezarae" xlink:type="simple">cez</abbrev></italic>, <italic><tp:taxon-name><tp:taxon-name-part taxon-name-part-type="genus" reg="Entomobrya">E.</tp:taxon-name-part> <tp:taxon-name-part taxon-name-part-type="species" reg="cezarae">cezarae</tp:taxon-name-part></tp:taxon-name></italic> sp. nov.; <italic><abbrev xmlns:xlink="http://www.w3.org/1999/xlink" xlink:title="Entomobrya cheni" xlink:type="simple">che</abbrev></italic>, <italic><tp:taxon-name><tp:taxon-name-part taxon-name-part-type="genus" reg="Entomobrya">E.</tp:taxon-name-part> <tp:taxon-name-part taxon-name-part-type="species" reg="cheni">cheni</tp:taxon-name-part></tp:taxon-name></italic>; <italic><abbrev xmlns:xlink="http://www.w3.org/1999/xlink" xlink:title="Entomobrya handschini" xlink:type="simple">han</abbrev></italic>, <italic><tp:taxon-name><tp:taxon-name-part taxon-name-part-type="genus" reg="Entomobrya">E.</tp:taxon-name-part> <tp:taxon-name-part taxon-name-part-type="species" reg="handschini">handschini</tp:taxon-name-part></tp:taxon-name></italic>; <italic><abbrev xmlns:xlink="http://www.w3.org/1999/xlink" xlink:title="Entomobrya hirsutothorax" xlink:type="simple">hir</abbrev></italic>, <italic><tp:taxon-name><tp:taxon-name-part taxon-name-part-type="genus" reg="Entomobrya">E.</tp:taxon-name-part> <tp:taxon-name-part taxon-name-part-type="species" reg="hirsutothorax">hirsutothorax</tp:taxon-name-part></tp:taxon-name></italic>; <italic><abbrev xmlns:xlink="http://www.w3.org/1999/xlink" xlink:title="Entomobrya kuznetsovae" xlink:type="simple">kuz</abbrev></italic>, <italic><tp:taxon-name><tp:taxon-name-part taxon-name-part-type="genus" reg="Entomobrya">E.</tp:taxon-name-part> <tp:taxon-name-part taxon-name-part-type="species" reg="kuznetsovae">kuznetsovae</tp:taxon-name-part></tp:taxon-name></italic>; <italic><abbrev xmlns:xlink="http://www.w3.org/1999/xlink" xlink:title="Entomobrya pazaristei" xlink:type="simple">paz</abbrev></italic>, <italic><tp:taxon-name><tp:taxon-name-part taxon-name-part-type="genus" reg="Entomobrya">E.</tp:taxon-name-part> <tp:taxon-name-part taxon-name-part-type="species" reg="pazaristei">pazaristei</tp:taxon-name-part></tp:taxon-name></italic>; <italic><abbrev xmlns:xlink="http://www.w3.org/1999/xlink" xlink:title="Entomobrya strigata" xlink:type="simple">str</abbrev></italic>, <italic><tp:taxon-name><tp:taxon-name-part taxon-name-part-type="genus" reg="Entomobrya">E.</tp:taxon-name-part> <tp:taxon-name-part taxon-name-part-type="species" reg="strigata">strigata</tp:taxon-name-part></tp:taxon-name></italic>; <italic><abbrev xmlns:xlink="http://www.w3.org/1999/xlink" xlink:title="Entomobrya taigicola" xlink:type="simple">tai</abbrev></italic>, <italic><tp:taxon-name><tp:taxon-name-part taxon-name-part-type="genus" reg="Entomobrya">E.</tp:taxon-name-part> <tp:taxon-name-part taxon-name-part-type="species" reg="taigicola">taigicola</tp:taxon-name-part></tp:taxon-name></italic>. Legend for the rows: Head: <abbrev xmlns:xlink="http://www.w3.org/1999/xlink" xlink:title="number of Mc in series sd’4–sd’4' (An2-3)" xlink:type="simple">H1</abbrev>, number of <abbrev xmlns:xlink="http://www.w3.org/1999/xlink" xlink:title="macrochaeta-ae" xlink:type="simple">Mc</abbrev> in series sd’4–sd’4' (An2-3); <abbrev xmlns:xlink="http://www.w3.org/1999/xlink" xlink:title="number of Mc in series sd4–sd’3a (A5, A7)" xlink:type="simple">H2</abbrev>, number of <abbrev xmlns:xlink="http://www.w3.org/1999/xlink" xlink:title="macrochaeta-ae" xlink:type="simple">Mc</abbrev> in series sd4–sd’3a (A5, A7); <abbrev xmlns:xlink="http://www.w3.org/1999/xlink" xlink:title="number of Mc in series d’0 (S’0)" xlink:type="simple">H3</abbrev>, number of <abbrev xmlns:xlink="http://www.w3.org/1999/xlink" xlink:title="macrochaeta-ae" xlink:type="simple">Mc</abbrev> in series d’0 (S’0); <abbrev xmlns:xlink="http://www.w3.org/1999/xlink" xlink:title="number of Mc in series d1, sd1, sd’1 (S1, S3, S4)" xlink:type="simple">H4</abbrev>, number of <abbrev xmlns:xlink="http://www.w3.org/1999/xlink" xlink:title="macrochaeta-ae" xlink:type="simple">Mc</abbrev> in series d1, sd1, sd’1 (S1, S3, S4); <abbrev xmlns:xlink="http://www.w3.org/1999/xlink" xlink:title="number of Mc in series v1, v3, v4 (Ps2, Ps3, Ps5); L1, labral papilla presence and shape: absent (1), simple-smooth (2), multispinose (3), chaeta like projection (4)" xlink:type="simple">H5</abbrev>, number of <abbrev xmlns:xlink="http://www.w3.org/1999/xlink" xlink:title="macrochaeta-ae" xlink:type="simple">Mc</abbrev> in series v1, v3, v4 (Ps2, Ps3, Ps5); L1, labral papilla presence and shape: absent (1), simple-smooth (2), multispinose (3), chaeta like projection (4); AV, antennal vesicle shape: absent (0), lobule simple (1), bilobed (2), trilobed (3); AL, antennal length, mm. <abbrev xmlns:xlink="http://www.w3.org/1999/xlink" xlink:title="Thoracic tergite" xlink:type="simple">Th</abbrev> II: T1, number of <abbrev xmlns:xlink="http://www.w3.org/1999/xlink" xlink:title="macrochaeta-ae" xlink:type="simple">Mc</abbrev> in series m1, m2i2 (coded as 5 if &gt; 4); T2, number of <abbrev xmlns:xlink="http://www.w3.org/1999/xlink" xlink:title="macrochaeta-ae" xlink:type="simple">Mc</abbrev> in series a5, m5 (coded as 9 if &gt; 8). Leg: E1, empodium, shape of external lamella (pe) of leg III: smooth (0), serrate (1), with tooth (2); TH, tenent hair shape: clavate (1), acuminate (2). <abbrev xmlns:xlink="http://www.w3.org/1999/xlink" xlink:title="Abdominal tergite" xlink:type="simple">Abd</abbrev> II: A1, number of <abbrev xmlns:xlink="http://www.w3.org/1999/xlink" xlink:title="macrochaeta-ae" xlink:type="simple">Mc</abbrev> in series a2, a3; A2, number of <abbrev xmlns:xlink="http://www.w3.org/1999/xlink" xlink:title="macrochaeta-ae" xlink:type="simple">Mc</abbrev> in series m3 series; A3, number of <abbrev xmlns:xlink="http://www.w3.org/1999/xlink" xlink:title="macrochaeta-ae" xlink:type="simple">Mc</abbrev> in series a1; A4, number of <abbrev xmlns:xlink="http://www.w3.org/1999/xlink" xlink:title="macrochaeta-ae" xlink:type="simple">Mc</abbrev> in series above m2; A5, number of <abbrev xmlns:xlink="http://www.w3.org/1999/xlink" xlink:title="macrochaeta-ae" xlink:type="simple">Mc</abbrev> in series m3, m4 series. <abbrev xmlns:xlink="http://www.w3.org/1999/xlink" xlink:title="Abdominal tergite" xlink:type="simple">Abd</abbrev> IV: A6, number of <abbrev xmlns:xlink="http://www.w3.org/1999/xlink" xlink:title="macrochaeta-ae" xlink:type="simple">Mc</abbrev> in series a1, a5 (A1 E1a); (coded as 9 if &gt; 8); A7’, number of unpaired <abbrev xmlns:xlink="http://www.w3.org/1999/xlink" xlink:title="macrochaeta-ae" xlink:type="simple">Mc</abbrev> in series ma0 (A03); A7, number of <abbrev xmlns:xlink="http://www.w3.org/1999/xlink" xlink:title="macrochaeta-ae" xlink:type="simple">Mc</abbrev> in series ma1 ma4 (A2, E1) (coded as 10 if &gt; 9); A8’, number of unpaired <abbrev xmlns:xlink="http://www.w3.org/1999/xlink" xlink:title="macrochaeta-ae" xlink:type="simple">Mc</abbrev> in series m0 (A04); A8, number of <abbrev xmlns:xlink="http://www.w3.org/1999/xlink" xlink:title="macrochaeta-ae" xlink:type="simple">Mc</abbrev> in series m1, m3 (A4p, C4) (coded as 6 if &gt; 5); A9, number of <abbrev xmlns:xlink="http://www.w3.org/1999/xlink" xlink:title="macrochaeta-ae" xlink:type="simple">Mc</abbrev> in series mp1, mp3 (A5, B5) (coded as 6 if &gt; 5); A10, number of <abbrev xmlns:xlink="http://www.w3.org/1999/xlink" xlink:title="macrochaeta-ae" xlink:type="simple">Mc</abbrev> in series p1–p3 (A6i, B6) (coded as 6 if &gt; 5). Furca: <abbrev xmlns:xlink="http://www.w3.org/1999/xlink" xlink:title="number of manubrial plate chaetae" xlink:type="simple">MC</abbrev>, number of manubrial plate chaetae; <abbrev xmlns:xlink="http://www.w3.org/1999/xlink" xlink:title="number of manubrial plate pseudopores" xlink:type="simple">MP</abbrev>, number of manubrial plate pseudopores. <italic>Additional notation</italic>. <bold>*</bold>, difference from the new species; D, total number of differences between species and the new species; <bold>%</bold>, percentage of differences relative to the new species (based on characters); U, Unknown. Occasional values are given in parentheses.</p></fn></table-wrap-foot></table-wrap><p><bold><italic>Paratypes</italic></bold> • ♀ on slide, with one additional specimen on the same slide, same data as the holotype (<named-content xmlns:xlink="http://www.w3.org/1999/xlink" content-type="dwc:institutional_code" xlink:title="Universidad de Navarra, Museum of Zoology" xlink:href="https://scientific-collections.gbif.org/institution/3a4aa42d-40e6-4a74-b8e4-93be6cd5e080" xlink:type="simple">MZNA</named-content> 808374) • 6 specimens in ethyl alcohol, same data as holotype, sample code IBB-ROSIN-05.11 (<named-content xmlns:xlink="http://www.w3.org/1999/xlink" content-type="dwc:institutional_code" xlink:title="Universidad de Navarra, Museum of Zoology" xlink:href="https://scientific-collections.gbif.org/institution/3a4aa42d-40e6-4a74-b8e4-93be6cd5e080" xlink:type="simple">MZNA</named-content> 808383 to 808388) • 2 ♀♀ on one slide, <bold>Romania</bold>, Voineasa locality, Vâlcea County, beech forest, litter, 01-XI-2012, <named-content xmlns:xlink="http://www.w3.org/1999/xlink" content-type="dwc:verbatimCoordinates" xlink:type="simple">45°24'32.38"N, 23°58'4.90"E</named-content>, 630 m a.s.l., sample code IBB-ROVOI-11.12 (<named-content xmlns:xlink="http://www.w3.org/1999/xlink" content-type="dwc:institutional_code" xlink:title="Universidad de Navarra, Museum of Zoology" xlink:href="https://scientific-collections.gbif.org/institution/3a4aa42d-40e6-4a74-b8e4-93be6cd5e080" xlink:type="simple">MZNA</named-content> 808375 to 808376). C. Fiera leg.</p></tp:treatment-sec><tp:treatment-sec sec-type="Description"><title>Description.</title><p><bold><italic>Size</italic></bold>: body length (excluding antennae) up to 1.95 mm (holotype), 1.60 mm (<italic>n</italic> = 4).</p><p><bold><italic>Colour pattern</italic></bold>: ground colour white or very pale yellow, with pigment forming five discontinuous longitudinal lines, similar to <italic><tp:taxon-name><tp:taxon-name-part taxon-name-part-type="genus" reg="Entomobrya">E.</tp:taxon-name-part> <tp:taxon-name-part taxon-name-part-type="species" reg="handschini">handschini</tp:taxon-name-part></tp:taxon-name></italic> Stach, 1922 (Fig. <xref ref-type="fig" rid="F1">1</xref>).</p><p><bold><italic>Head</italic></bold>: eight eyes; GH smaller than EF. Antenna 0.80 mm long, 2.3–3.0× head length (<italic>n</italic> = 4). <abbrev xmlns:xlink="http://www.w3.org/1999/xlink" xlink:title="Antenna" xlink:type="simple">Ant</abbrev> IV with simple apical vesicle, pin chaeta present (not bifid), and rod-like subapical organite (Fig. <xref ref-type="fig" rid="F2">4</xref>). Sensory organ of <abbrev xmlns:xlink="http://www.w3.org/1999/xlink" xlink:title="Antenna" xlink:type="simple">Ant</abbrev> III with the special bent, rod-like sensilla and three additional guard sensilla (Fig. <xref ref-type="fig" rid="F2">5</xref>). Relative length of <abbrev xmlns:xlink="http://www.w3.org/1999/xlink" xlink:title="Antenna" xlink:type="simple">Ant</abbrev> I/II/III/IV = 113/210/194/256 (µm) = 1/1.7/0.9/2.3 (<italic>n</italic> = 3). Prelabral chaetae ciliated, labral rows ‘a’, ‘m’, and ‘p’ smooth. Labral papillae unispinose on the two middle papillae (Fig. <xref ref-type="fig" rid="F2">6</xref>). Lateral process of labial papilla E reaching the tip. Maxillary palp bifurcated, with three sublobal chaetae.</p><fig id="F2" position="float" orientation="portrait"><object-id xmlns:xlink="http://www.w3.org/1999/xlink" content-type="doi" xlink:type="simple">10.3897/zookeys.1282.194867.figures4-9</object-id><object-id xmlns:xlink="http://www.w3.org/1999/xlink" content-type="arpha" xlink:type="simple">A8ADE6CD-EEE6-5534-A61E-416F2851DFF9</object-id><label>Figures 4–9.</label><caption><p><italic><tp:taxon-name><tp:taxon-name-part taxon-name-part-type="genus" reg="Entomobrya">Entomobrya</tp:taxon-name-part> <tp:taxon-name-part taxon-name-part-type="species" reg="cezarae">cezarae</tp:taxon-name-part></tp:taxon-name></italic> sp. nov. <bold>4</bold>. Tip of the <abbrev xmlns:xlink="http://www.w3.org/1999/xlink" xlink:title="Antenna" xlink:type="simple">Ant</abbrev> IV; <bold>5</bold>. <abbrev xmlns:xlink="http://www.w3.org/1999/xlink" xlink:title="Antenna" xlink:type="simple">Ant</abbrev> III sensory organ, with the typical rod sensilla and three guard chaetae; <bold>6</bold>. Labral chaetae and papillae; <bold>7</bold>. Trochanteral organ; <bold>8</bold>. Tip of the leg III; <bold>9</bold>. Manubrial plate. Scale bars: 0.04 mm (<bold>4</bold>); 0.01 mm (<bold>5</bold>); 0.02 mm (<bold>6–8</bold>).</p></caption><graphic xmlns:xlink="http://www.w3.org/1999/xlink" xlink:href="zookeys-1282-017_article-194867__-g002.jpg" id="oo_1678598.jpg" position="float" orientation="portrait" xlink:type="simple"><uri content-type="original_file" xlink:type="simple">https://binary.pensoft.net/fig/1678598</uri></graphic></fig><p><bold><italic>Body and legs</italic></bold>: length ratio of <abbrev xmlns:xlink="http://www.w3.org/1999/xlink" xlink:title="Abdominal tergite" xlink:type="simple">Abd</abbrev> IV/III = 5 (range 3.22–6.00; <italic>n</italic> = 4). Trochanteral organ with approximately 11–15 chaetae (Fig. <xref ref-type="fig" rid="F2">7</xref>). Tibiotarsus not sub-segmented, lacking smooth chaetae except for one smooth terminal chaeta on legs III.</p><p>Claw with four inner teeth: paired teeth at 50% and first unpaired tooth at 75% from base; dorsal teeth not basal. Empodium lanceolate, with serrated external lamella (pe) on leg III. Tenent hair clavate (Fig. <xref ref-type="fig" rid="F2">8</xref>). Manubrium and dens lengths 0.26 and 0.37 mm, respectively (mean, <italic>n</italic> = 2). Manubrial plate with five chaetae and two pseudopores (Fig. <xref ref-type="fig" rid="F2">9</xref>). Mucro with teeth of similar size, mucronal spine reaching tip of subapical tooth; non-crenulated area of dens twice the length of the mucro.</p><p><bold><italic>Macrochaetotaxy</italic></bold>: simplified <abbrev xmlns:xlink="http://www.w3.org/1999/xlink" xlink:title="macrochaeta-ae" xlink:type="simple">Mc</abbrev> formula: 4-1-0-2-2/3-3/2-5/0-2-2/0-4-5-2-2.</p><p>Head (Fig. <xref ref-type="fig" rid="F3">10</xref>): <abbrev xmlns:xlink="http://www.w3.org/1999/xlink" xlink:title="number of Mc in series sd’4–sd’4' (An2-3)" xlink:type="simple">H1</abbrev> area with An<sub>2</sub>, An<sub>3a2</sub>, An<sub>3a1</sub> and An<sub>3</sub> as <abbrev xmlns:xlink="http://www.w3.org/1999/xlink" xlink:title="macrochaeta-ae" xlink:type="simple">Mc</abbrev>; <abbrev xmlns:xlink="http://www.w3.org/1999/xlink" xlink:title="number of Mc in series sd4–sd’3a (A5, A7)" xlink:type="simple">H2</abbrev> area with one <abbrev xmlns:xlink="http://www.w3.org/1999/xlink" xlink:title="macrochaeta-ae" xlink:type="simple">Mc</abbrev> (A<sub>5</sub>); <abbrev xmlns:xlink="http://www.w3.org/1999/xlink" xlink:title="number of Mc in series d1, sd1, sd’1 (S1, S3, S4)" xlink:type="simple">H4</abbrev> area with two <abbrev xmlns:xlink="http://www.w3.org/1999/xlink" xlink:title="macrochaeta-ae" xlink:type="simple">Mc</abbrev> (S<sub>1</sub> and S<sub>4i</sub>); <abbrev xmlns:xlink="http://www.w3.org/1999/xlink" xlink:title="number of Mc in series d1, sd1, sd’1 (S1, S3, S4)" xlink:type="simple">H4</abbrev>’ area with four <abbrev xmlns:xlink="http://www.w3.org/1999/xlink" xlink:title="macrochaeta-ae" xlink:type="simple">Mc</abbrev> (S<sub>6</sub>, S<sub>5</sub>, S<sub>5i</sub>, and S<sub>4</sub>); <abbrev xmlns:xlink="http://www.w3.org/1999/xlink" xlink:title="number of Mc in series v1, v3, v4 (Ps2, Ps3, Ps5); L1, labral papilla presence and shape: absent (1), simple-smooth (2), multispinose (3), chaeta like projection (4)" xlink:type="simple">H5</abbrev> area with Ps<sub>2</sub> and Ps<sub>5</sub> as <abbrev xmlns:xlink="http://www.w3.org/1999/xlink" xlink:title="macrochaeta-ae" xlink:type="simple">Mc</abbrev>. Mesothorax (Fig. <xref ref-type="fig" rid="F3">11</xref>): T1 area with three <abbrev xmlns:xlink="http://www.w3.org/1999/xlink" xlink:title="macrochaeta-ae" xlink:type="simple">Mc</abbrev> (m<sub>1</sub>, m<sub>2</sub> and m<sub>2i</sub>); T2 area with three <abbrev xmlns:xlink="http://www.w3.org/1999/xlink" xlink:title="macrochaeta-ae" xlink:type="simple">Mc</abbrev> (m<sub>4</sub>, m<sub>4i</sub>, and a<sub>5</sub>, without m<sub>5</sub>); metathorax with a<sub>1</sub>-a<sub>7</sub>, m<sub>2</sub>, m<sub>4</sub> and m<sub>6</sub>–m<sub>7</sub>, p<sub>1</sub>–p<sub>3</sub>, p<sub>5</sub>–p<sub>6</sub> as <abbrev xmlns:xlink="http://www.w3.org/1999/xlink" xlink:title="macrochaeta-ae" xlink:type="simple">Mc</abbrev>. Abdomen (Fig. <xref ref-type="fig" rid="F3">12</xref>): <abbrev xmlns:xlink="http://www.w3.org/1999/xlink" xlink:title="Abdominal tergite" xlink:type="simple">Abd</abbrev> II A1 area with two <abbrev xmlns:xlink="http://www.w3.org/1999/xlink" xlink:title="macrochaeta-ae" xlink:type="simple">Mc</abbrev> (a<sub>2</sub> and a<sub>3</sub>); area A2 with five <abbrev xmlns:xlink="http://www.w3.org/1999/xlink" xlink:title="macrochaeta-ae" xlink:type="simple">Mc</abbrev>, (m<sub>3</sub>, m<sub>3ep</sub>, m<sub>3e</sub>, m<sub>3ei</sub>, and m<sub>3ea</sub>); <abbrev xmlns:xlink="http://www.w3.org/1999/xlink" xlink:title="Abdominal tergite" xlink:type="simple">Abd</abbrev> III without <abbrev xmlns:xlink="http://www.w3.org/1999/xlink" xlink:title="macrochaeta-ae" xlink:type="simple">Mc</abbrev> on area A3, and two <abbrev xmlns:xlink="http://www.w3.org/1999/xlink" xlink:title="macrochaeta-ae" xlink:type="simple">Mc</abbrev> on A4 (a<sub>2</sub> and a<sub>3</sub>) and A5 (m<sub>3</sub> and m<sub>3a</sub> always present); <abbrev xmlns:xlink="http://www.w3.org/1999/xlink" xlink:title="Abdominal tergite" xlink:type="simple">Abd</abbrev> IV with A<sub>2</sub>, A<sub>2p</sub>, A<sub>4-6</sub>, Ae<sub>4–5</sub>, B<sub>2–6</sub>, and Sm (C<sub>2a</sub>) as <abbrev xmlns:xlink="http://www.w3.org/1999/xlink" xlink:title="macrochaeta-ae" xlink:type="simple">Mc</abbrev>, and at least three sensilla present on posterior area. <abbrev xmlns:xlink="http://www.w3.org/1999/xlink" xlink:title="Abdominal tergite" xlink:type="simple">Abd</abbrev> V with three sensilla. Sensillar chaetotaxy typical for the genus.</p><fig id="F3" position="float" orientation="portrait"><object-id xmlns:xlink="http://www.w3.org/1999/xlink" content-type="doi" xlink:type="simple">10.3897/zookeys.1282.194867.figures10-12</object-id><object-id xmlns:xlink="http://www.w3.org/1999/xlink" content-type="arpha" xlink:type="simple">0CC4BDEF-55B2-5A1E-A2DE-50848D906B75</object-id><label>Figures 10–12.</label><caption><p><italic><tp:taxon-name><tp:taxon-name-part taxon-name-part-type="genus" reg="Entomobrya">Entomobrya</tp:taxon-name-part> <tp:taxon-name-part taxon-name-part-type="species" reg="cezarae">cezarae</tp:taxon-name-part></tp:taxon-name></italic> sp. nov. dorsal macrochaetotaxy (see <xref ref-type="bibr" rid="B18">Jordana and Baquero 2005</xref> for the nomenclature of the areas <abbrev xmlns:xlink="http://www.w3.org/1999/xlink" xlink:title="number of Mc in series sd’4–sd’4' (An2-3)" xlink:type="simple">H1</abbrev>–<abbrev xmlns:xlink="http://www.w3.org/1999/xlink" xlink:title="number of Mc in series v1, v3, v4 (Ps2, Ps3, Ps5); L1, labral papilla presence and shape: absent (1), simple-smooth (2), multispinose (3), chaeta like projection (4)" xlink:type="simple">H5</abbrev>, T1–T2, and A1–A14). <bold>10</bold>. Head; <bold>11</bold>. Thorax II–III and <abbrev xmlns:xlink="http://www.w3.org/1999/xlink" xlink:title="Abdominal tergite" xlink:type="simple">Abd</abbrev> I–III; <bold>12</bold>. Abdominal IV and partial <abbrev xmlns:xlink="http://www.w3.org/1999/xlink" xlink:title="Abdominal tergite" xlink:type="simple">Abd</abbrev> V. Scale <abbrev xmlns:xlink="http://www.w3.org/1999/xlink" xlink:title="Entomobrya barbata" xlink:type="simple">bar</abbrev>: 0.1 mm.</p></caption><graphic xmlns:xlink="http://www.w3.org/1999/xlink" xlink:href="zookeys-1282-017_article-194867__-g003.jpg" id="oo_1678599.jpg" position="float" orientation="portrait" xlink:type="simple"><uri content-type="original_file" xlink:type="simple">https://binary.pensoft.net/fig/1678599</uri></graphic></fig></tp:treatment-sec><tp:treatment-sec sec-type="Etymology"><title>Etymology.</title><p>The species epithet <italic>cezarae</italic> is a feminine genitive noun, dedicated to Cezara, one of the twin daughters of the second author.</p></tp:treatment-sec><tp:treatment-sec sec-type="Ecology"><title>Ecology.</title><p>The species occurs in both lowland and montane habitats. At the type locality (Singureni, Giurgiu County), specimens were collected in an agricultural landscape (rape crop), using Barber traps. Additional material was recorded in Voineasa (Vâlcea County), in leaf litter of a beech forest (<italic><tp:taxon-name><tp:taxon-name-part taxon-name-part-type="genus" reg="Fagus">Fagus</tp:taxon-name-part> <tp:taxon-name-part taxon-name-part-type="species" reg="sylvatica">sylvatica</tp:taxon-name-part></tp:taxon-name></italic>). These records indicate that the species inhabit both disturbed agroecosystems and natural forest-litter environments.</p></tp:treatment-sec><tp:treatment-sec sec-type="Remarks"><title>Remarks.</title><p>Based on dorsal macrochaetotaxy of <abbrev xmlns:xlink="http://www.w3.org/1999/xlink" xlink:title="Abdominal tergite" xlink:type="simple">Abd</abbrev> II–III (simplified formula 2-5/0-2-2), the new species differs from all described <italic><tp:taxon-name><tp:taxon-name-part taxon-name-part-type="genus" reg="Entomobrya">Entomobrya</tp:taxon-name-part></tp:taxon-name></italic> species except <italic><tp:taxon-name><tp:taxon-name-part taxon-name-part-type="genus" reg="Entomobrya">E.</tp:taxon-name-part> <tp:taxon-name-part taxon-name-part-type="species" reg="cheni">cheni</tp:taxon-name-part></tp:taxon-name></italic> Baquero, Arbea &amp; Jordana, 2010, <italic><tp:taxon-name><tp:taxon-name-part taxon-name-part-type="genus" reg="Entomobrya">E.</tp:taxon-name-part> <tp:taxon-name-part taxon-name-part-type="species" reg="handschini">handschini</tp:taxon-name-part></tp:taxon-name></italic> Stach, 1922, <italic><tp:taxon-name><tp:taxon-name-part taxon-name-part-type="genus" reg="Entomobrya">E.</tp:taxon-name-part> <tp:taxon-name-part taxon-name-part-type="species" reg="hirsutothorax">hirsutothorax</tp:taxon-name-part></tp:taxon-name></italic> Jordana &amp; Baquero, 2021 in <xref ref-type="bibr" rid="B5">Baquero et al. (2021)</xref>, <italic><tp:taxon-name><tp:taxon-name-part taxon-name-part-type="genus" reg="Entomobrya">E.</tp:taxon-name-part> <tp:taxon-name-part taxon-name-part-type="species" reg="kuznetsovae">kuznetsovae</tp:taxon-name-part></tp:taxon-name></italic> Jordana, Potapov &amp; Baquero, 2011, <italic><tp:taxon-name><tp:taxon-name-part taxon-name-part-type="genus" reg="Entomobrya">E.</tp:taxon-name-part> <tp:taxon-name-part taxon-name-part-type="species" reg="pazaristei">pazaristei</tp:taxon-name-part></tp:taxon-name></italic> Denis, 1933, <italic><tp:taxon-name><tp:taxon-name-part taxon-name-part-type="genus" reg="Entomobrya">E.</tp:taxon-name-part> <tp:taxon-name-part taxon-name-part-type="species" reg="strigata">strigata</tp:taxon-name-part></tp:taxon-name></italic> Stach, 1963, and <italic><tp:taxon-name><tp:taxon-name-part taxon-name-part-type="genus" reg="Entomobrya">E.</tp:taxon-name-part> <tp:taxon-name-part taxon-name-part-type="species" reg="taigicola">taigicola</tp:taxon-name-part></tp:taxon-name></italic> Jordana, Potapov &amp; Baquero, 2011 (all sharing four teeth on internal claw). <italic><tp:taxon-name><tp:taxon-name-part taxon-name-part-type="genus" reg="Entomobrya">Entomobrya</tp:taxon-name-part> <tp:taxon-name-part taxon-name-part-type="species" reg="strigata">strigata</tp:taxon-name-part></tp:taxon-name></italic> differs in having the sub-apical tooth smaller than the apical one. Among the species of this group, the new species is unique in lacking m<sub>5</sub> chaeta on <abbrev xmlns:xlink="http://www.w3.org/1999/xlink" xlink:title="Thoracic tergite" xlink:type="simple">Th</abbrev> II. Differences between these species and the new species are summarized in Table <xref ref-type="table" rid="T1">1</xref>, with divergence ranging from 38% to 67% across 24–26 diagnostic selected characters.</p></tp:treatment-sec><ref-list><ref id="B18"><mixed-citation xmlns:xlink="http://www.w3.org/1999/xlink" xlink:type="simple">Jordana R, Baquero E (2005) A proposal of characters for taxonomic identification of <italic><tp:taxon-name><tp:taxon-name-part taxon-name-part-type="genus">Entomobrya</tp:taxon-name-part></tp:taxon-name></italic> species (<tp:taxon-name><tp:taxon-name-part taxon-name-part-type="class">Collembola</tp:taxon-name-part></tp:taxon-name>, <tp:taxon-name><tp:taxon-name-part taxon-name-part-type="order">Entomobryomorpha</tp:taxon-name-part></tp:taxon-name>), with description of a new species. Abhandlungen und Berichte des Naturkundemuseum Gorlitz 76(2): 117–134.</mixed-citation></ref><ref id="B5"><mixed-citation xmlns:xlink="http://www.w3.org/1999/xlink" xlink:type="simple">Baquero E, Potapov M, Jordana R (2021) New species and records of <tp:taxon-name><tp:taxon-name-part taxon-name-part-type="family">Entomobryidae</tp:taxon-name-part></tp:taxon-name> and <tp:taxon-name><tp:taxon-name-part taxon-name-part-type="family">Orchesellidae</tp:taxon-name-part></tp:taxon-name> (<tp:taxon-name><tp:taxon-name-part taxon-name-part-type="class">Collembola</tp:taxon-name-part></tp:taxon-name>) from the East Caucasus (Russia). Zootaxa 4991(2): 247–270. <ext-link xlink:href="10.11646/zootaxa.4991.2.2" ext-link-type="doi" xlink:type="simple">https://doi.org/10.11646/zootaxa.4991.2.2</ext-link></mixed-citation></ref></ref-list></tp:taxon-treatment>
