# Supplementary material for: Three new species of Entomobryidae (Collembola) from Romania, including a synanthropic Willowsia species
Source: Zookeys. 2026 Jun 12;1282:17–35. doi: 10.3897/zookeys.1282.194867 (PMC13282630; doi:10.3897/zookeys.1282.194867)
Supplement: XML Treatment for Entomobrya antoniae [file zookeys.1282.194867-treatment3.xml]

<!DOCTYPE tp:taxon-treatment
  PUBLIC "-//TaxonX//DTD Taxonomic Treatment Publishing DTD v0 20100105//EN" "tax-treatment-NSO.dtd">
<tp:taxon-treatment xmlns:tp="http://www.plazi.org/taxpub"><tp:treatment-meta><kwd-group><label>Taxon classification</label><kwd>
                <named-content content-type="kingdom">Animalia</named-content>
              </kwd><kwd>
                <named-content content-type="order">Diplostraca</named-content>
              </kwd><kwd>
                <named-content content-type="family">Entomobryidae</named-content>
              </kwd></kwd-group><mixed-citation publication-type="journal"><person-group><name><surname>Jordana</surname><given-names>Rafael</given-names></name><name><surname>Fiera</surname><given-names>Cristina</given-names></name><name><surname>Baquero</surname><given-names>Enrique</given-names></name></person-group><article-title>Three new species of <tp:taxon-name><tp:taxon-name-part taxon-name-part-type="family" reg="Entomobryidae">Entomobryidae</tp:taxon-name-part></tp:taxon-name> (<tp:taxon-name><tp:taxon-name-part taxon-name-part-type="class" reg="Collembola">Collembola</tp:taxon-name-part></tp:taxon-name>) from Romania, including a synanthropic <italic><tp:taxon-name><tp:taxon-name-part taxon-name-part-type="genus" reg="Willowsia">Willowsia</tp:taxon-name-part></tp:taxon-name></italic> species</article-title><source>Zookeys</source><day>12</day><month>06</month><year>2026</year><volume>1282</volume><fpage>17</fpage><lpage>35</lpage><pub-id pub-id-type="doi">10.3897/zookeys.1282.194867</pub-id></mixed-citation></tp:treatment-meta><tp:nomenclature><tp:taxon-name><object-id xmlns:xlink="http://www.w3.org/1999/xlink" content-type="arpha" xlink:type="simple">71183D2E-7685-5FEF-957A-71AC64DE610F</object-id>
                    		<tp:taxon-name-part taxon-name-part-type="genus" reg="Entomobrya">Entomobrya</tp:taxon-name-part> <tp:taxon-name-part taxon-name-part-type="species" reg="antoniae">antoniae</tp:taxon-name-part>
                    	
                    		<object-id xmlns:xlink="http://www.w3.org/1999/xlink" content-type="zoobank" xlink:type="simple">https://zoobank.org/935A7F05-6BE9-4FF0-A1D0-4B5629A1D806</object-id>
                    	</tp:taxon-name><tp:taxon-status xmlns:xlink="http://www.w3.org/1999/xlink" xlink:type="simple">sp. nov.</tp:taxon-status><xref ref-type="fig" rid="F1">Figs 2</xref><xref ref-type="fig" rid="F4">, 13</xref><xref ref-type="fig" rid="F7">–19</xref><xref ref-type="table" rid="T2">, Table 2</xref></tp:nomenclature><tp:treatment-sec sec-type="Type material"><title>Type material.</title><p><bold><italic>Holotype</italic></bold> • ♀ on slide, <bold>Romania</bold>, Odorheiu Secuiesc, Harghita County, 02-X-2008, <named-content xmlns:xlink="http://www.w3.org/1999/xlink" content-type="dwc:verbatimCoordinates" xlink:type="simple">46°17'53.8"N, 25°17'43.3"E</named-content>, 581 m a.s.l., orchard, mosses on <italic><tp:taxon-name><tp:taxon-name-part taxon-name-part-type="genus" reg="Prunus">Prunus</tp:taxon-name-part></tp:taxon-name></italic> tree, sample code IBB-ROODH-10.18 (<named-content xmlns:xlink="http://www.w3.org/1999/xlink" content-type="dwc:institutional_code" xlink:title="Universidad de Navarra, Museum of Zoology" xlink:href="https://scientific-collections.gbif.org/institution/3a4aa42d-40e6-4a74-b8e4-93be6cd5e080" xlink:type="simple">MZNA</named-content> 808377), C. Fiera leg.</p><table-wrap id="T2" position="float" orientation="portrait"><label>Table 2.</label><caption><p>Comparison among species sharing the same macrochaetotaxy on <abbrev xmlns:xlink="http://www.w3.org/1999/xlink" xlink:title="Abdominal tergite" xlink:type="simple">Abd</abbrev> II–III, based on 26 morphological and chaetotaxy characters commonly used for comparison.</p></caption><table><tbody><tr><th rowspan="2" colspan="1">Characters</th><th rowspan="1" colspan="7">Species</th></tr><tr><th rowspan="1" colspan="1">
                      <italic>
                        <abbrev xmlns:xlink="http://www.w3.org/1999/xlink" xlink:title="Entomobrya barbata" xlink:type="simple">bar</abbrev>
                      </italic>
                    </th><th rowspan="1" colspan="1">
                      <italic>
                        <abbrev xmlns:xlink="http://www.w3.org/1999/xlink" xlink:title="Entomobrya chungseensis" xlink:type="simple">chu</abbrev>
                      </italic>
                    </th><th rowspan="1" colspan="1">
                      <italic>
                        <abbrev xmlns:xlink="http://www.w3.org/1999/xlink" xlink:title="Entomobrya citrensis" xlink:type="simple">cit</abbrev>
                      </italic>
                    </th><th rowspan="1" colspan="1">
                      <italic>kaj</italic>
                    </th><th rowspan="1" colspan="1">
                      <italic>
                        <abbrev xmlns:xlink="http://www.w3.org/1999/xlink" xlink:title="Entomobrya ladakhi" xlink:type="simple">lad</abbrev>
                      </italic>
                    </th><th rowspan="1" colspan="1">
                      <italic>
                        <abbrev xmlns:xlink="http://www.w3.org/1999/xlink" xlink:title="Entomobrya antoniae" xlink:type="simple">ant</abbrev>
                      </italic>
                    </th><th rowspan="1" colspan="1"><italic><abbrev xmlns:xlink="http://www.w3.org/1999/xlink" xlink:title="Entomobrya antoniae" xlink:type="simple">ant</abbrev></italic>**</th></tr><tr><td rowspan="1" colspan="1">
                      <abbrev xmlns:xlink="http://www.w3.org/1999/xlink" xlink:title="number of Mc in series sd’4–sd’4' (An2-3)" xlink:type="simple">H1</abbrev>
                    </td><td rowspan="1" colspan="1">3</td><td rowspan="1" colspan="1">4*</td><td rowspan="1" colspan="1">4(5)*</td><td rowspan="1" colspan="1">3</td><td rowspan="1" colspan="1">3(4)</td><td rowspan="1" colspan="1">3</td><td rowspan="1" colspan="1">3</td></tr><tr><td rowspan="1" colspan="1">
                      <abbrev xmlns:xlink="http://www.w3.org/1999/xlink" xlink:title="number of Mc in series sd4–sd’3a (A5, A7)" xlink:type="simple">H2</abbrev>
                    </td><td rowspan="1" colspan="1">1*</td><td rowspan="1" colspan="1">2*</td><td rowspan="1" colspan="1">1*</td><td rowspan="1" colspan="1">1*</td><td rowspan="1" colspan="1">1*</td><td rowspan="1" colspan="1">1*</td><td rowspan="1" colspan="1">0</td></tr><tr><td rowspan="1" colspan="1">
                      <abbrev xmlns:xlink="http://www.w3.org/1999/xlink" xlink:title="number of Mc in series d’0 (S’0)" xlink:type="simple">H3</abbrev>
                    </td><td rowspan="1" colspan="1">0</td><td rowspan="1" colspan="1">0</td><td rowspan="1" colspan="1">0</td><td rowspan="1" colspan="1">0</td><td rowspan="1" colspan="1">0</td><td rowspan="1" colspan="1">0</td><td rowspan="1" colspan="1">0</td></tr><tr><td rowspan="1" colspan="1">
                      <abbrev xmlns:xlink="http://www.w3.org/1999/xlink" xlink:title="number of Mc in series d1, sd1, sd’1 (S1, S3, S4)" xlink:type="simple">H4</abbrev>
                    </td><td rowspan="1" colspan="1">2*</td><td rowspan="1" colspan="1">2*</td><td rowspan="1" colspan="1">2*</td><td rowspan="1" colspan="1">1*</td><td rowspan="1" colspan="1">2*</td><td rowspan="1" colspan="1">3*</td><td rowspan="1" colspan="1">0</td></tr><tr><td rowspan="1" colspan="1">
                      <abbrev xmlns:xlink="http://www.w3.org/1999/xlink" xlink:title="number of Mc in series v1, v3, v4 (Ps2, Ps3, Ps5); L1, labral papilla presence and shape: absent (1), simple-smooth (2), multispinose (3), chaeta like projection (4)" xlink:type="simple">H5</abbrev>
                    </td><td rowspan="1" colspan="1">1-3*</td><td rowspan="1" colspan="1">2*</td><td rowspan="1" colspan="1">3*</td><td rowspan="1" colspan="1">2*</td><td rowspan="1" colspan="1">1b*</td><td rowspan="1" colspan="1">2*</td><td rowspan="1" colspan="1">1a</td></tr><tr><td rowspan="1" colspan="1">L1</td><td rowspan="1" colspan="1">2*</td><td rowspan="1" colspan="1">2*</td><td rowspan="1" colspan="1">3</td><td rowspan="1" colspan="1">2*</td><td rowspan="1" colspan="1">2*</td><td rowspan="1" colspan="1">3</td><td rowspan="1" colspan="1">3</td></tr><tr><td rowspan="1" colspan="1">AV</td><td rowspan="1" colspan="1">1-2</td><td rowspan="1" colspan="1">1</td><td rowspan="1" colspan="1">1</td><td rowspan="1" colspan="1">2*</td><td rowspan="1" colspan="1">2*</td><td rowspan="1" colspan="1">1</td><td rowspan="1" colspan="1">1</td></tr><tr><td rowspan="1" colspan="1">AL</td><td rowspan="1" colspan="1">400*</td><td rowspan="1" colspan="1">610*</td><td rowspan="1" colspan="1">U</td><td rowspan="1" colspan="1">740*</td><td rowspan="1" colspan="1">U</td><td rowspan="1" colspan="1">200</td><td rowspan="1" colspan="1">200</td></tr><tr><td rowspan="1" colspan="1">T1</td><td rowspan="1" colspan="1">0</td><td rowspan="1" colspan="1">0</td><td rowspan="1" colspan="1">0</td><td rowspan="1" colspan="1">0</td><td rowspan="1" colspan="1">0</td><td rowspan="1" colspan="1">0</td><td rowspan="1" colspan="1">0</td></tr><tr><td rowspan="1" colspan="1">T2</td><td rowspan="1" colspan="1">2(1)</td><td rowspan="1" colspan="1">1</td><td rowspan="1" colspan="1">1</td><td rowspan="1" colspan="1">1</td><td rowspan="1" colspan="1">1(3)</td><td rowspan="1" colspan="1">1</td><td rowspan="1" colspan="1">1</td></tr><tr><td rowspan="1" colspan="1">E1</td><td rowspan="1" colspan="1">1*</td><td rowspan="1" colspan="1">1*</td><td rowspan="1" colspan="1">1*</td><td rowspan="1" colspan="1">1*</td><td rowspan="1" colspan="1">1*</td><td rowspan="1" colspan="1">0</td><td rowspan="1" colspan="1">0</td></tr><tr><td rowspan="1" colspan="1">TH</td><td rowspan="1" colspan="1">1</td><td rowspan="1" colspan="1">1</td><td rowspan="1" colspan="1">1</td><td rowspan="1" colspan="1">1</td><td rowspan="1" colspan="1">1</td><td rowspan="1" colspan="1">1</td><td rowspan="1" colspan="1">1</td></tr><tr><td rowspan="1" colspan="1">A1</td><td rowspan="1" colspan="1">0</td><td rowspan="1" colspan="1">1</td><td rowspan="1" colspan="1">1</td><td rowspan="1" colspan="1">1</td><td rowspan="1" colspan="1">1</td><td rowspan="1" colspan="1">1</td><td rowspan="1" colspan="1">0</td></tr><tr><td rowspan="1" colspan="1">A2</td><td rowspan="1" colspan="1">1</td><td rowspan="1" colspan="1">2*</td><td rowspan="1" colspan="1">2*</td><td rowspan="1" colspan="1">2*</td><td rowspan="1" colspan="1">2*</td><td rowspan="1" colspan="1">2*</td><td rowspan="1" colspan="1">1</td></tr><tr><td rowspan="1" colspan="1">A3</td><td rowspan="1" colspan="1">0</td><td rowspan="1" colspan="1">0</td><td rowspan="1" colspan="1">0</td><td rowspan="1" colspan="1">0</td><td rowspan="1" colspan="1">0</td><td rowspan="1" colspan="1">0</td><td rowspan="1" colspan="1">0</td></tr><tr><td rowspan="1" colspan="1">A4</td><td rowspan="1" colspan="1">0</td><td rowspan="1" colspan="1">1</td><td rowspan="1" colspan="1">1</td><td rowspan="1" colspan="1">1</td><td rowspan="1" colspan="1">1</td><td rowspan="1" colspan="1">1</td><td rowspan="1" colspan="1">0</td></tr><tr><td rowspan="1" colspan="1">A5</td><td rowspan="1" colspan="1">1</td><td rowspan="1" colspan="1">1</td><td rowspan="1" colspan="1">1</td><td rowspan="1" colspan="1">1</td><td rowspan="1" colspan="1">1</td><td rowspan="1" colspan="1">1</td><td rowspan="1" colspan="1">1</td></tr><tr><td rowspan="1" colspan="1">A6</td><td rowspan="1" colspan="1">0</td><td rowspan="1" colspan="1">0</td><td rowspan="1" colspan="1">0</td><td rowspan="1" colspan="1">0</td><td rowspan="1" colspan="1">0</td><td rowspan="1" colspan="1">0</td><td rowspan="1" colspan="1">0</td></tr><tr><td rowspan="1" colspan="1">A7’</td><td rowspan="1" colspan="1">0</td><td rowspan="1" colspan="1">0</td><td rowspan="1" colspan="1">0</td><td rowspan="1" colspan="1">0</td><td rowspan="1" colspan="1">0</td><td rowspan="1" colspan="1">0</td><td rowspan="1" colspan="1">0</td></tr><tr><td rowspan="1" colspan="1">A7</td><td rowspan="1" colspan="1">0</td><td rowspan="1" colspan="1">0</td><td rowspan="1" colspan="1">0</td><td rowspan="1" colspan="1">0</td><td rowspan="1" colspan="1">0</td><td rowspan="1" colspan="1">0</td><td rowspan="1" colspan="1">0</td></tr><tr><td rowspan="1" colspan="1">A8’</td><td rowspan="1" colspan="1">0</td><td rowspan="1" colspan="1">0</td><td rowspan="1" colspan="1">0</td><td rowspan="1" colspan="1">0</td><td rowspan="1" colspan="1">0</td><td rowspan="1" colspan="1">0</td><td rowspan="1" colspan="1">0</td></tr><tr><td rowspan="1" colspan="1">A8</td><td rowspan="1" colspan="1">0</td><td rowspan="1" colspan="1">3*</td><td rowspan="1" colspan="1">1</td><td rowspan="1" colspan="1">3(2)*</td><td rowspan="1" colspan="1">3*</td><td rowspan="1" colspan="1">1</td><td rowspan="1" colspan="1">1</td></tr><tr><td rowspan="1" colspan="1">A9</td><td rowspan="1" colspan="1">1</td><td rowspan="1" colspan="1">2</td><td rowspan="1" colspan="1">1</td><td rowspan="1" colspan="1">1</td><td rowspan="1" colspan="1">2</td><td rowspan="1" colspan="1">2</td><td rowspan="1" colspan="1">1</td></tr><tr><td rowspan="1" colspan="1">A10</td><td rowspan="1" colspan="1">2</td><td rowspan="1" colspan="1">2</td><td rowspan="1" colspan="1">2</td><td rowspan="1" colspan="1">2</td><td rowspan="1" colspan="1">2</td><td rowspan="1" colspan="1">2</td><td rowspan="1" colspan="1">0</td></tr><tr><td rowspan="1" colspan="1">
                      <abbrev xmlns:xlink="http://www.w3.org/1999/xlink" xlink:title="number of manubrial plate chaetae" xlink:type="simple">MC</abbrev>
                    </td><td rowspan="1" colspan="1">3-4</td><td rowspan="1" colspan="1">4*</td><td rowspan="1" colspan="1">U</td><td rowspan="1" colspan="1">5*</td><td rowspan="1" colspan="1">4*</td><td rowspan="1" colspan="1">3</td><td rowspan="1" colspan="1">3</td></tr><tr><td rowspan="1" colspan="1">
                      <abbrev xmlns:xlink="http://www.w3.org/1999/xlink" xlink:title="number of manubrial plate pseudopores" xlink:type="simple">MP</abbrev>
                    </td><td rowspan="1" colspan="1">2</td><td rowspan="1" colspan="1">2</td><td rowspan="1" colspan="1">U</td><td rowspan="1" colspan="1">2</td><td rowspan="1" colspan="1">2</td><td rowspan="1" colspan="1">2</td><td rowspan="1" colspan="1">2</td></tr><tr><td rowspan="1" colspan="1">D</td><td rowspan="1" colspan="1">6</td><td rowspan="1" colspan="1">10</td><td rowspan="1" colspan="1">6</td><td rowspan="1" colspan="1">10</td><td rowspan="1" colspan="1">9</td><td rowspan="1" colspan="1">-</td><td rowspan="1" colspan="1">-</td></tr><tr><td rowspan="1" colspan="1">%</td><td rowspan="1" colspan="1">23</td><td rowspan="1" colspan="1">38</td><td rowspan="1" colspan="1">26</td><td rowspan="1" colspan="1">38</td><td rowspan="1" colspan="1">36</td><td rowspan="1" colspan="1">-</td><td rowspan="1" colspan="1">-</td></tr></tbody></table><table-wrap-foot><fn><p>Legend for columns headers: <italic><abbrev xmlns:xlink="http://www.w3.org/1999/xlink" xlink:title="Entomobrya barbata" xlink:type="simple">bar</abbrev></italic>, <italic><tp:taxon-name><tp:taxon-name-part taxon-name-part-type="genus" reg="Entomobrya">E.</tp:taxon-name-part> <tp:taxon-name-part taxon-name-part-type="species" reg="barbata">barbata</tp:taxon-name-part></tp:taxon-name></italic>; <italic><abbrev xmlns:xlink="http://www.w3.org/1999/xlink" xlink:title="Entomobrya chungseensis" xlink:type="simple">chu</abbrev></italic>, <italic><tp:taxon-name><tp:taxon-name-part taxon-name-part-type="genus" reg="Entomobrya">E.</tp:taxon-name-part> <tp:taxon-name-part taxon-name-part-type="species" reg="chungseensis">chungseensis</tp:taxon-name-part></tp:taxon-name></italic>; <italic><abbrev xmlns:xlink="http://www.w3.org/1999/xlink" xlink:title="Entomobrya citrensis" xlink:type="simple">cit</abbrev></italic>, <italic><tp:taxon-name><tp:taxon-name-part taxon-name-part-type="genus" reg="Entomobrya">E.</tp:taxon-name-part> <tp:taxon-name-part taxon-name-part-type="species" reg="citrensis">citrensis</tp:taxon-name-part></tp:taxon-name></italic>; <italic><abbrev xmlns:xlink="http://www.w3.org/1999/xlink" xlink:title="Entomobrya kajjairensis" xlink:type="simple">kai</abbrev></italic>, <italic><tp:taxon-name><tp:taxon-name-part taxon-name-part-type="genus" reg="Entomobrya">E.</tp:taxon-name-part> <tp:taxon-name-part taxon-name-part-type="species" reg="kajjairensis">kajjairensis</tp:taxon-name-part></tp:taxon-name></italic>; <italic><abbrev xmlns:xlink="http://www.w3.org/1999/xlink" xlink:title="Entomobrya ladakhi" xlink:type="simple">lad</abbrev></italic>, <italic><tp:taxon-name><tp:taxon-name-part taxon-name-part-type="genus" reg="Entomobrya">E.</tp:taxon-name-part> <tp:taxon-name-part taxon-name-part-type="species" reg="ladakhi">ladakhi</tp:taxon-name-part></tp:taxon-name></italic>; <italic><abbrev xmlns:xlink="http://www.w3.org/1999/xlink" xlink:title="Entomobrya antoniae" xlink:type="simple">ant</abbrev></italic>, <italic><tp:taxon-name><tp:taxon-name-part taxon-name-part-type="genus" reg="Entomobrya">E.</tp:taxon-name-part> <tp:taxon-name-part taxon-name-part-type="species" reg="antoniae">antoniae</tp:taxon-name-part></tp:taxon-name></italic> sp. nov.; <italic><abbrev xmlns:xlink="http://www.w3.org/1999/xlink" xlink:title="Entomobrya antoniae" xlink:type="simple">ant</abbrev></italic>**, <tp:taxon-name><tp:taxon-name-part taxon-name-part-type="genus" reg="Entomobrya">E.</tp:taxon-name-part> <tp:taxon-name-part taxon-name-part-type="species" reg="antoniae">antoniae</tp:taxon-name-part></tp:taxon-name> sp. nov. but considering only the true <abbrev xmlns:xlink="http://www.w3.org/1999/xlink" xlink:title="macrochaeta-ae" xlink:type="simple">Mc</abbrev>. Legend for rows: the same as in Table <xref ref-type="table" rid="T1">1</xref>.</p></fn></table-wrap-foot></table-wrap><p><bold><italic>Paratypes</italic></bold> • ♀ on slide (<named-content xmlns:xlink="http://www.w3.org/1999/xlink" content-type="dwc:institutional_code" xlink:title="Universidad de Navarra, Museum of Zoology" xlink:href="https://scientific-collections.gbif.org/institution/3a4aa42d-40e6-4a74-b8e4-93be6cd5e080" xlink:type="simple">MZNA</named-content> 808378) • 9 specimens in ethyl alcohol, same locality as holotype (<named-content xmlns:xlink="http://www.w3.org/1999/xlink" content-type="dwc:institutional_code" xlink:title="Universidad de Navarra, Museum of Zoology" xlink:href="https://scientific-collections.gbif.org/institution/3a4aa42d-40e6-4a74-b8e4-93be6cd5e080" xlink:type="simple">MZNA</named-content> 808389 to 808397), C. Fiera leg.</p></tp:treatment-sec><tp:treatment-sec sec-type="Description"><title>Description.</title><p><bold><italic>Size</italic></bold>: body length up to 1.53 mm (slide-mounted specimens: 1.12–1.53 mm).</p><p><bold><italic>Colour pattern</italic></bold>: ground colour pale. Eyepatch dark blue. <abbrev xmlns:xlink="http://www.w3.org/1999/xlink" xlink:title="Antenna" xlink:type="simple">Ant</abbrev> I–IV and tibiotarsi with blue pigment. Body dark blue with variable pigment distribution (Fig. <xref ref-type="fig" rid="F1">2</xref>).</p><p><bold><italic>Head</italic></bold>: antenna/head ratio = 2.07. Relative length of antennal segments I:II:III:IV = 1:3:3.5:3.5 (<italic>n</italic> = 2). Distal part of <abbrev xmlns:xlink="http://www.w3.org/1999/xlink" xlink:title="Antenna" xlink:type="simple">Ant</abbrev> IV with pointed pin chaetae, and a simple apical vesicle (Fig. <xref ref-type="fig" rid="F4">13</xref>), subapical organite peg like. Sensory organ of <abbrev xmlns:xlink="http://www.w3.org/1999/xlink" xlink:title="Antenna" xlink:type="simple">Ant</abbrev> III with two bent, rod-like sensilla, and three guard sensilla (Fig. <xref ref-type="fig" rid="F4">14</xref>). Eyes 8 + 8, E, F, G and H smaller than anterior ones. Labral chaetae formula 4/5, 5, 4; prelabral and row ‘a’ chaetae ciliated; ‘m’ and ‘p’ rows smooth. Distal margin of labrum with four papillae, each bearing two denticles (Fig. <xref ref-type="fig" rid="F4">15</xref>). Labial posterior row chaetae finely ciliate (M<sub>2</sub>REL<sub>1</sub>L<sub>2</sub>).</p><fig id="F4" position="float" orientation="portrait"><object-id xmlns:xlink="http://www.w3.org/1999/xlink" content-type="doi" xlink:type="simple">10.3897/zookeys.1282.194867.figures13-16</object-id><object-id xmlns:xlink="http://www.w3.org/1999/xlink" content-type="arpha" xlink:type="simple">7BD4D6ED-8D76-59D0-8FE4-2EE49E77F1A9</object-id><label>Figures 13–16.</label><caption><p><italic><tp:taxon-name><tp:taxon-name-part taxon-name-part-type="genus" reg="Entomobrya">Entomobrya</tp:taxon-name-part> <tp:taxon-name-part taxon-name-part-type="species" reg="antoniae">antoniae</tp:taxon-name-part></tp:taxon-name></italic> sp. nov. <bold>13</bold>. Tip of the <abbrev xmlns:xlink="http://www.w3.org/1999/xlink" xlink:title="Antenna" xlink:type="simple">Ant</abbrev> IV, with a magnified view to the left of the antennal tip, showing the terminal vesicle, the pin chaeta, the organite, and its accessory seta; <bold>14</bold>. <abbrev xmlns:xlink="http://www.w3.org/1999/xlink" xlink:title="Antenna" xlink:type="simple">Ant</abbrev> III sensory organ; <bold>15</bold>. Labral papillae; <bold>16</bold>. Tip of the leg III. Scale bars: 0.01 mm (<bold>13, 14</bold>); 0.02 mm (<bold>15, 16</bold>).</p></caption><graphic xmlns:xlink="http://www.w3.org/1999/xlink" xlink:href="zookeys-1282-017_article-194867__-g004.jpg" id="oo_1678600.jpg" position="float" orientation="portrait" xlink:type="simple"><uri content-type="original_file" xlink:type="simple">https://binary.pensoft.net/fig/1678600</uri></graphic></fig><p><bold><italic>Body and legs</italic></bold>: length ratio <abbrev xmlns:xlink="http://www.w3.org/1999/xlink" xlink:title="Abdominal tergite" xlink:type="simple">Abd</abbrev> IV/III 3.27–3.45 (<italic>n</italic> = 2). Trochanteral organ with approximately 8–10 spiny chaetae. Tibiotarsus not subdivided, without smooth chaetae except for one smooth terminal chaeta on legs III. Claw with four inner teeth: one paired at 50% of inner edge and two unpaired distal teeth at 70% and 80% from the base. Empodium acuminate, with smooth outer edge. Tenent hair thick, clavate, nearly as long as inner side of claw (Fig. <xref ref-type="fig" rid="F4">16</xref>). Abdomen. <abbrev xmlns:xlink="http://www.w3.org/1999/xlink" xlink:title="Abdominal tergite" xlink:type="simple">Abd</abbrev> IV 2.6–2.7× as long as <abbrev xmlns:xlink="http://www.w3.org/1999/xlink" xlink:title="Abdominal tergite" xlink:type="simple">Abd</abbrev> III (dorsal midline). Manubrium and dens lengths 0.22 mm and 0.27 mm, respectively (<italic>n</italic> = 2). Manubrial plate with three chaetae and two pseudopores (only one pseudopore observed in one specimen).</p><p>Mucro with teeth of similar size, mucronal spine reaching tip of subapical tooth. Non-crenulated portion of dens twice the length of mucro. Sensilla not clearly observed; one microsensillum (<abbrev xmlns:xlink="http://www.w3.org/1999/xlink" xlink:title="microsensillum-a" xlink:type="simple">ms</abbrev>) present on <abbrev xmlns:xlink="http://www.w3.org/1999/xlink" xlink:title="Abdominal tergite" xlink:type="simple">Abd</abbrev> III.</p><p><bold><italic>Macrochaetotaxy</italic></bold>: limits between meso- and macrochaetae unclear in some cases due to size of specimens. Presence of <abbrev xmlns:xlink="http://www.w3.org/1999/xlink" xlink:title="macrochaeta-ae" xlink:type="simple">Mc</abbrev> is indicated, although some may correspond to mesochaetae (<abbrev xmlns:xlink="http://www.w3.org/1999/xlink" xlink:title="mesochaeta-ae" xlink:type="simple">mes</abbrev>). Head (Fig. <xref ref-type="fig" rid="F5">17</xref>): dorsal chaetotaxy: An<sub>1</sub>, An<sub>2a</sub>, An<sub>2</sub>, An<sub>3a1</sub>, An<sub>3</sub>, A<sub>0</sub>, A<sub>2</sub>, A<sub>3</sub>, A<sub>5</sub>, M<sub>1</sub>−M<sub>4</sub> (M<sub>4</sub> as <abbrev xmlns:xlink="http://www.w3.org/1999/xlink" xlink:title="mesochaeta-ae" xlink:type="simple">mes</abbrev>), S<sub>0</sub>, S<sub>1</sub>, S<sub>2</sub>, S<sub>3</sub>, S<sub>4i</sub>, S<sub>4</sub>, S<sub>5i</sub>, S<sub>5</sub>, Ps<sub>2</sub>, Ps<sub>5</sub>, Pa<sub>3’</sub>, Pa<sub>3</sub>, Pa<sub>5</sub> and Pm<sub>3</sub> as <abbrev xmlns:xlink="http://www.w3.org/1999/xlink" xlink:title="macrochaeta-ae" xlink:type="simple">Mc</abbrev>; S<sub>0’</sub> absent. Thorax: <abbrev xmlns:xlink="http://www.w3.org/1999/xlink" xlink:title="Thoracic tergite" xlink:type="simple">Th</abbrev> II with one medio-lateral <abbrev xmlns:xlink="http://www.w3.org/1999/xlink" xlink:title="macrochaeta-ae" xlink:type="simple">Mc</abbrev> (a<sub>5</sub>) and main chaetae as <abbrev xmlns:xlink="http://www.w3.org/1999/xlink" xlink:title="macrochaeta-ae" xlink:type="simple">Mc</abbrev>; four posterior <abbrev xmlns:xlink="http://www.w3.org/1999/xlink" xlink:title="mesochaeta-ae" xlink:type="simple">mes</abbrev> on each side and m<sub>4</sub> as <abbrev xmlns:xlink="http://www.w3.org/1999/xlink" xlink:title="mesochaeta-ae" xlink:type="simple">mes</abbrev>. Specialized S-chaetae and microsensillum (<abbrev xmlns:xlink="http://www.w3.org/1999/xlink" xlink:title="microsensillum-a" xlink:type="simple">ms</abbrev>) on antero-lateral margin not observed. <abbrev xmlns:xlink="http://www.w3.org/1999/xlink" xlink:title="Thoracic tergite" xlink:type="simple">Th</abbrev> III without central <abbrev xmlns:xlink="http://www.w3.org/1999/xlink" xlink:title="macrochaeta-ae" xlink:type="simple">Mc</abbrev> or <abbrev xmlns:xlink="http://www.w3.org/1999/xlink" xlink:title="mesochaeta-ae" xlink:type="simple">mes</abbrev>; only three latero-anterior and two centro-posterior small chaetae <abbrev xmlns:xlink="http://www.w3.org/1999/xlink" xlink:title="macrochaeta-ae" xlink:type="simple">Mc</abbrev> or <abbrev xmlns:xlink="http://www.w3.org/1999/xlink" xlink:title="mesochaeta-ae" xlink:type="simple">mes</abbrev> (a<sub>6</sub>, m<sub>4</sub>, m<sub>6</sub>, p<sub>2–3</sub>). Abdomen: <abbrev xmlns:xlink="http://www.w3.org/1999/xlink" xlink:title="Abdominal tergite" xlink:type="simple">Abd</abbrev> I with a<sub>1–2</sub>, a<sub>4–5</sub>, m<sub>3–5</sub> and p<sub>5–7</sub> as small <abbrev xmlns:xlink="http://www.w3.org/1999/xlink" xlink:title="macrochaeta-ae" xlink:type="simple">Mc</abbrev> or <abbrev xmlns:xlink="http://www.w3.org/1999/xlink" xlink:title="mesochaeta-ae" xlink:type="simple">mes</abbrev>. <abbrev xmlns:xlink="http://www.w3.org/1999/xlink" xlink:title="Abdominal tergite" xlink:type="simple">Abd</abbrev> II with two <abbrev xmlns:xlink="http://www.w3.org/1999/xlink" xlink:title="mesochaeta-ae" xlink:type="simple">mes</abbrev> between bothriotricha m<sub>2</sub> and a<sub>5</sub> (a<sub>2</sub> and m<sub>3ea</sub>), m<sub>3</sub> as <abbrev xmlns:xlink="http://www.w3.org/1999/xlink" xlink:title="macrochaeta-ae" xlink:type="simple">Mc</abbrev>, two postero-lateral <abbrev xmlns:xlink="http://www.w3.org/1999/xlink" xlink:title="mesochaeta-ae" xlink:type="simple">mes</abbrev> (possibly m<sub>5</sub> and m<sub>6</sub>) and typical sensilla (as). <abbrev xmlns:xlink="http://www.w3.org/1999/xlink" xlink:title="Abdominal tergite" xlink:type="simple">Abd</abbrev> III with one dorso-central <abbrev xmlns:xlink="http://www.w3.org/1999/xlink" xlink:title="macrochaeta-ae" xlink:type="simple">Mc</abbrev> (m<sub>3</sub>), four <abbrev xmlns:xlink="http://www.w3.org/1999/xlink" xlink:title="mesochaeta-ae" xlink:type="simple">mes</abbrev> (a<sub>2</sub>, a<sub>6</sub>, m<sub>6</sub>, p<sub>6</sub>), and some lateral large <abbrev xmlns:xlink="http://www.w3.org/1999/xlink" xlink:title="mesochaeta-ae" xlink:type="simple">mes</abbrev> or <abbrev xmlns:xlink="http://www.w3.org/1999/xlink" xlink:title="macrochaeta-ae" xlink:type="simple">Mc</abbrev> (pointed) (Fig. <xref ref-type="fig" rid="F6">18</xref>). <abbrev xmlns:xlink="http://www.w3.org/1999/xlink" xlink:title="Abdominal tergite" xlink:type="simple">Abd</abbrev> IV with five large <abbrev xmlns:xlink="http://www.w3.org/1999/xlink" xlink:title="mesochaeta-ae" xlink:type="simple">mes</abbrev> or <abbrev xmlns:xlink="http://www.w3.org/1999/xlink" xlink:title="macrochaeta-ae" xlink:type="simple">Mc</abbrev>: Sm (C<sub>2a</sub>), A<sub>5–6</sub>, B<sub>5–6</sub> on central area (A<sub>5-6</sub> and B<sub>6</sub> smaller than the other); laterally with long-pointed <abbrev xmlns:xlink="http://www.w3.org/1999/xlink" xlink:title="macrochaeta-ae" xlink:type="simple">Mc</abbrev> (Fig. <xref ref-type="fig" rid="F7">19</xref>).</p><fig id="F5" position="float" orientation="portrait"><object-id xmlns:xlink="http://www.w3.org/1999/xlink" content-type="doi" xlink:type="simple">10.3897/zookeys.1282.194867.figure17</object-id><object-id xmlns:xlink="http://www.w3.org/1999/xlink" content-type="arpha" xlink:type="simple">4012AF37-AA28-522B-840B-75215F37F9F6</object-id><label>Figure 17.</label><caption><p><italic><tp:taxon-name><tp:taxon-name-part taxon-name-part-type="genus" reg="Entomobrya">Entomobrya</tp:taxon-name-part> <tp:taxon-name-part taxon-name-part-type="species" reg="antoniae">antoniae</tp:taxon-name-part></tp:taxon-name></italic> sp. nov. dorsal head macrochaetotaxy. Scale <abbrev xmlns:xlink="http://www.w3.org/1999/xlink" xlink:title="Entomobrya barbata" xlink:type="simple">bar</abbrev>: 0.05 mm.</p></caption><graphic xmlns:xlink="http://www.w3.org/1999/xlink" xlink:href="zookeys-1282-017_article-194867__-g005.jpg" id="oo_1678601.jpg" position="float" orientation="portrait" xlink:type="simple"><uri content-type="original_file" xlink:type="simple">https://binary.pensoft.net/fig/1678601</uri></graphic></fig><fig id="F6" position="float" orientation="portrait"><object-id xmlns:xlink="http://www.w3.org/1999/xlink" content-type="doi" xlink:type="simple">10.3897/zookeys.1282.194867.figure18</object-id><object-id xmlns:xlink="http://www.w3.org/1999/xlink" content-type="arpha" xlink:type="simple">81681436-CF72-5F5C-8F1A-A7DA1EA9B2C9</object-id><label>Figure 18.</label><caption><p><italic><tp:taxon-name><tp:taxon-name-part taxon-name-part-type="genus" reg="Entomobrya">Entomobrya</tp:taxon-name-part> <tp:taxon-name-part taxon-name-part-type="species" reg="antoniae">antoniae</tp:taxon-name-part></tp:taxon-name></italic> sp. nov. dorsal <abbrev xmlns:xlink="http://www.w3.org/1999/xlink" xlink:title="Thoracic tergite" xlink:type="simple">Th</abbrev> II to <abbrev xmlns:xlink="http://www.w3.org/1999/xlink" xlink:title="Abdominal tergite" xlink:type="simple">Abd</abbrev> III macrochaetotaxy. Scale <abbrev xmlns:xlink="http://www.w3.org/1999/xlink" xlink:title="Entomobrya barbata" xlink:type="simple">bar</abbrev>: 0.1 mm.</p></caption><graphic xmlns:xlink="http://www.w3.org/1999/xlink" xlink:href="zookeys-1282-017_article-194867__-g006.jpg" id="oo_1678602.jpg" position="float" orientation="portrait" xlink:type="simple"><uri content-type="original_file" xlink:type="simple">https://binary.pensoft.net/fig/1678602</uri></graphic></fig><fig id="F7" position="float" orientation="portrait"><object-id xmlns:xlink="http://www.w3.org/1999/xlink" content-type="doi" xlink:type="simple">10.3897/zookeys.1282.194867.figure19</object-id><object-id xmlns:xlink="http://www.w3.org/1999/xlink" content-type="arpha" xlink:type="simple">39611FCD-1AC8-5E39-9FA7-D6AC00D41437</object-id><label>Figure 19.</label><caption><p><italic><tp:taxon-name><tp:taxon-name-part taxon-name-part-type="genus" reg="Entomobrya">Entomobrya</tp:taxon-name-part> <tp:taxon-name-part taxon-name-part-type="species" reg="antoniae">antoniae</tp:taxon-name-part></tp:taxon-name></italic> sp. nov. dorsal <abbrev xmlns:xlink="http://www.w3.org/1999/xlink" xlink:title="Abdominal tergite" xlink:type="simple">Abd</abbrev> IV and partial <abbrev xmlns:xlink="http://www.w3.org/1999/xlink" xlink:title="Abdominal tergite" xlink:type="simple">Abd</abbrev> V macrochaetotaxy. The insertion of the macrochaetae is represented in proportion to their size. Scale <abbrev xmlns:xlink="http://www.w3.org/1999/xlink" xlink:title="Entomobrya barbata" xlink:type="simple">bar</abbrev>: 0.05 mm.</p></caption><graphic xmlns:xlink="http://www.w3.org/1999/xlink" xlink:href="zookeys-1282-017_article-194867__-g007.jpg" id="oo_1678603.jpg" position="float" orientation="portrait" xlink:type="simple"><uri content-type="original_file" xlink:type="simple">https://binary.pensoft.net/fig/1678603</uri></graphic></fig><p>General chaetotaxy formula: 3-1-0-3-2/0-1/1-2/1-1-1/0-0-1-2-2 (after <xref ref-type="bibr" rid="B18">Jordana and Baquero 2005</xref>). If small <abbrev xmlns:xlink="http://www.w3.org/1999/xlink" xlink:title="macrochaeta-ae" xlink:type="simple">Mc</abbrev> are considered <abbrev xmlns:xlink="http://www.w3.org/1999/xlink" xlink:title="mesochaeta-ae" xlink:type="simple">mes</abbrev>: 3-0-0-0-1a/0-1/0-1/0-0-1/0-0-1-1-0.</p></tp:treatment-sec><tp:treatment-sec sec-type="Etymology"><title>Etymology.</title><p>The species epithet <italic>antoniae</italic> is a feminine genitive noun, dedicated to Antonia, one of the twin daughters of the second author.</p></tp:treatment-sec><tp:treatment-sec sec-type="Ecology"><title>Ecology.</title><p>The species was collected from humid microhabitats consisting of moss cushions growing on the bark of a <italic><tp:taxon-name><tp:taxon-name-part taxon-name-part-type="genus" reg="Prunus">Prunus</tp:taxon-name-part></tp:taxon-name></italic> tree in an orchard. These shaded bryophyte patches retain moisture and represent typical microhabitat for <tp:taxon-name><tp:taxon-name-part taxon-name-part-type="subfamily" reg="Entomobryinae">Entomobryinae</tp:taxon-name-part></tp:taxon-name>. The species is currently known only from the type locality in Odorheiu Secuiesc, Harghita County, Romania.</p></tp:treatment-sec><tp:treatment-sec sec-type="Remarks"><title>Remarks.</title><p>Among <italic><tp:taxon-name><tp:taxon-name-part taxon-name-part-type="genus" reg="Entomobrya">Entomobrya</tp:taxon-name-part></tp:taxon-name></italic> species with known macrochaetotaxy, none exhibit the condition 0-1 (only a<sub>5</sub>) macrochaetae on <abbrev xmlns:xlink="http://www.w3.org/1999/xlink" xlink:title="Thoracic tergite" xlink:type="simple">Th</abbrev> II. If mesochaetae are considered as macrochaetae, the new species shows the formula 0-1/1-2/0-1-1 for <abbrev xmlns:xlink="http://www.w3.org/1999/xlink" xlink:title="Thoracic tergite" xlink:type="simple">Th</abbrev> II and <abbrev xmlns:xlink="http://www.w3.org/1999/xlink" xlink:title="Abdominal tergite" xlink:type="simple">Abd</abbrev> II–III. This combination is shared by only four species: <italic><tp:taxon-name><tp:taxon-name-part taxon-name-part-type="genus" reg="Entomobrya">E.</tp:taxon-name-part> <tp:taxon-name-part taxon-name-part-type="species" reg="chungseensis">chungseensis</tp:taxon-name-part></tp:taxon-name></italic> Baquero &amp; Jordana, 2008; <italic><tp:taxon-name><tp:taxon-name-part taxon-name-part-type="genus" reg="Entomobrya">E.</tp:taxon-name-part> <tp:taxon-name-part taxon-name-part-type="species" reg="citrensis">citrensis</tp:taxon-name-part></tp:taxon-name></italic> Katz &amp; Soto-Adames, 2015 (in <xref ref-type="bibr" rid="B21">Katz et al. 2015</xref>); <italic><tp:taxon-name><tp:taxon-name-part taxon-name-part-type="genus" reg="Entomobrya">E.</tp:taxon-name-part> <tp:taxon-name-part taxon-name-part-type="species" reg="kajjairensis">kajjairensis</tp:taxon-name-part></tp:taxon-name></italic> Baquero &amp; Jordana, 2015 (in <xref ref-type="bibr" rid="B4">Baquero et al. 2015</xref>); and <italic><tp:taxon-name><tp:taxon-name-part taxon-name-part-type="genus" reg="Entomobrya">E.</tp:taxon-name-part> <tp:taxon-name-part taxon-name-part-type="species" reg="ladakhi">ladakhi</tp:taxon-name-part></tp:taxon-name></italic> Baquero &amp; Jordana, 2014 (in <xref ref-type="bibr" rid="B3">Baquero et al. 2014</xref>). However, <italic><tp:taxon-name><tp:taxon-name-part taxon-name-part-type="genus" reg="Entomobrya">E.</tp:taxon-name-part> <tp:taxon-name-part taxon-name-part-type="species" reg="antoniae">antoniae</tp:taxon-name-part></tp:taxon-name></italic> sp. nov. differs from these in the chaetotaxy of <abbrev xmlns:xlink="http://www.w3.org/1999/xlink" xlink:title="Abdominal tergite" xlink:type="simple">Abd</abbrev> IV and head, as well as in legs and antennal characters.</p><p>Considering only the “true” <abbrev xmlns:xlink="http://www.w3.org/1999/xlink" xlink:title="macrochaeta-ae" xlink:type="simple">Mc</abbrev>, a single species, <italic><tp:taxon-name><tp:taxon-name-part taxon-name-part-type="genus" reg="Entomobrya">E.</tp:taxon-name-part> <tp:taxon-name-part taxon-name-part-type="species" reg="barbata">barbata</tp:taxon-name-part></tp:taxon-name></italic> Siqueira &amp; Bellini, 2020 (in <xref ref-type="bibr" rid="B28">Santos et al. 2020</xref>), shares the same <abbrev xmlns:xlink="http://www.w3.org/1999/xlink" xlink:title="Thoracic tergite" xlink:type="simple">Th</abbrev> II and <abbrev xmlns:xlink="http://www.w3.org/1999/xlink" xlink:title="Abdominal tergite" xlink:type="simple">Abd</abbrev> II–III chaetotaxy (0-1/0-1/0-0-1) but differs in head and <abbrev xmlns:xlink="http://www.w3.org/1999/xlink" xlink:title="Abdominal tergite" xlink:type="simple">Abd</abbrev> IV chaetotaxy and in empodium shape. Differences between these species and the new taxon are summarized in Table <xref ref-type="table" rid="T2">2</xref>.</p></tp:treatment-sec><tp:treatment-sec><!--Section generated to contain objects referenced in tp:taxon-treatment.--><fig id="F1" position="float" orientation="portrait"><object-id xmlns:xlink="http://www.w3.org/1999/xlink" content-type="doi" xlink:type="simple">10.3897/zookeys.1282.194867.figures1-3</object-id><object-id xmlns:xlink="http://www.w3.org/1999/xlink" content-type="arpha" xlink:type="simple">159E5ED6-5562-595F-B2CD-651C4955E5FE</object-id><label>Figures 1–3.</label><caption><p>Habitus of the new <italic><tp:taxon-name><tp:taxon-name-part taxon-name-part-type="genus" reg="Entomobrya">Entomobrya</tp:taxon-name-part></tp:taxon-name></italic> and <italic><tp:taxon-name><tp:taxon-name-part taxon-name-part-type="genus" reg="Willowsia">Willowsia</tp:taxon-name-part></tp:taxon-name></italic> species. <bold>1</bold>. <italic><tp:taxon-name><tp:taxon-name-part taxon-name-part-type="genus" reg="Entomobrya">E.</tp:taxon-name-part> <tp:taxon-name-part taxon-name-part-type="species" reg="cezarae">cezarae</tp:taxon-name-part></tp:taxon-name></italic> sp. nov. (holotype); <bold>2</bold>. <italic><tp:taxon-name><tp:taxon-name-part taxon-name-part-type="genus" reg="Entomobrya">E.</tp:taxon-name-part> <tp:taxon-name-part taxon-name-part-type="species" reg="antoniae">antoniae</tp:taxon-name-part></tp:taxon-name></italic> sp. nov. (holotype); <bold>3</bold>. <italic><tp:taxon-name><tp:taxon-name-part taxon-name-part-type="genus" reg="Willowsia">W.</tp:taxon-name-part> <tp:taxon-name-part taxon-name-part-type="species" reg="solanella">solanella</tp:taxon-name-part></tp:taxon-name></italic> sp. nov. Scale bars: 0.25 mm (<bold>1, 2</bold>); 0.1 mm (<bold>3</bold>).</p></caption><graphic xmlns:xlink="http://www.w3.org/1999/xlink" xlink:href="zookeys-1282-017_article-194867__-g001.jpg" id="oo_1678597.jpg" position="float" orientation="portrait" xlink:type="simple"><uri content-type="original_file" xlink:type="simple">https://binary.pensoft.net/fig/1678597</uri></graphic></fig><table-wrap id="T1" position="float" orientation="portrait"><label>Table 1.</label><caption><p>Comparison of species sharing the same macrochaetotaxy on <abbrev xmlns:xlink="http://www.w3.org/1999/xlink" xlink:title="Abdominal tergite" xlink:type="simple">Abd</abbrev> II–III based on 26 morphological and chaetotaxy characters used for species differentiation.</p></caption><table><tbody><tr><td rowspan="2" colspan="1">Characters</td><td rowspan="1" colspan="8">Species</td></tr><tr><td rowspan="1" colspan="1">
                      <abbrev xmlns:xlink="http://www.w3.org/1999/xlink" xlink:title="Entomobrya cezarae" xlink:type="simple">cez</abbrev>
                    </td><td rowspan="1" colspan="1">
                      <abbrev xmlns:xlink="http://www.w3.org/1999/xlink" xlink:title="Entomobrya cheni" xlink:type="simple">che</abbrev>
                    </td><td rowspan="1" colspan="1">
                      <abbrev xmlns:xlink="http://www.w3.org/1999/xlink" xlink:title="Entomobrya handschini" xlink:type="simple">han</abbrev>
                    </td><td rowspan="1" colspan="1">
                      <abbrev xmlns:xlink="http://www.w3.org/1999/xlink" xlink:title="Entomobrya hirsutothorax" xlink:type="simple">hir</abbrev>
                    </td><td rowspan="1" colspan="1">
                      <abbrev xmlns:xlink="http://www.w3.org/1999/xlink" xlink:title="Entomobrya kuznetsovae" xlink:type="simple">kuz</abbrev>
                    </td><td rowspan="1" colspan="1">
                      <abbrev xmlns:xlink="http://www.w3.org/1999/xlink" xlink:title="Entomobrya pazaristei" xlink:type="simple">paz</abbrev>
                    </td><td rowspan="1" colspan="1">
                      <abbrev xmlns:xlink="http://www.w3.org/1999/xlink" xlink:title="Entomobrya strigata" xlink:type="simple">str</abbrev>
                    </td><td rowspan="1" colspan="1">
                      <abbrev xmlns:xlink="http://www.w3.org/1999/xlink" xlink:title="Entomobrya taigicola" xlink:type="simple">tai</abbrev>
                    </td></tr><tr><td rowspan="1" colspan="1">
                      <abbrev xmlns:xlink="http://www.w3.org/1999/xlink" xlink:title="number of Mc in series sd’4–sd’4' (An2-3)" xlink:type="simple">H1</abbrev>
                    </td><td rowspan="1" colspan="1">4</td><td rowspan="1" colspan="1">3*</td><td rowspan="1" colspan="1">3*</td><td rowspan="1" colspan="1">3–4</td><td rowspan="1" colspan="1">3*</td><td rowspan="1" colspan="1">2*</td><td rowspan="1" colspan="1">4</td><td rowspan="1" colspan="1">3*</td></tr><tr><td rowspan="1" colspan="1">
                      <abbrev xmlns:xlink="http://www.w3.org/1999/xlink" xlink:title="number of Mc in series sd4–sd’3a (A5, A7)" xlink:type="simple">H2</abbrev>
                    </td><td rowspan="1" colspan="1">1</td><td rowspan="1" colspan="1">1</td><td rowspan="1" colspan="1">1</td><td rowspan="1" colspan="1">1</td><td rowspan="1" colspan="1">1</td><td rowspan="1" colspan="1">2*</td><td rowspan="1" colspan="1">2*</td><td rowspan="1" colspan="1">3*</td></tr><tr><td rowspan="1" colspan="1">
                      <abbrev xmlns:xlink="http://www.w3.org/1999/xlink" xlink:title="number of Mc in series d’0 (S’0)" xlink:type="simple">H3</abbrev>
                    </td><td rowspan="1" colspan="1">0</td><td rowspan="1" colspan="1">0</td><td rowspan="1" colspan="1">0</td><td rowspan="1" colspan="1">0</td><td rowspan="1" colspan="1">0</td><td rowspan="1" colspan="1">0</td><td rowspan="1" colspan="1">0</td><td rowspan="1" colspan="1">0</td></tr><tr><td rowspan="1" colspan="1">
                      <abbrev xmlns:xlink="http://www.w3.org/1999/xlink" xlink:title="number of Mc in series d1, sd1, sd’1 (S1, S3, S4)" xlink:type="simple">H4</abbrev>
                    </td><td rowspan="1" colspan="1">2</td><td rowspan="1" colspan="1">3*</td><td rowspan="1" colspan="1">3*</td><td rowspan="1" colspan="1">3*</td><td rowspan="1" colspan="1">3*</td><td rowspan="1" colspan="1">3*</td><td rowspan="1" colspan="1">3*</td><td rowspan="1" colspan="1">3*</td></tr><tr><td rowspan="1" colspan="1">
                      <abbrev xmlns:xlink="http://www.w3.org/1999/xlink" xlink:title="number of Mc in series v1, v3, v4 (Ps2, Ps3, Ps5); L1, labral papilla presence and shape: absent (1), simple-smooth (2), multispinose (3), chaeta like projection (4)" xlink:type="simple">H5</abbrev>
                    </td><td rowspan="1" colspan="1">2</td><td rowspan="1" colspan="1">2</td><td rowspan="1" colspan="1">2</td><td rowspan="1" colspan="1">1b*</td><td rowspan="1" colspan="1">2</td><td rowspan="1" colspan="1">3*</td><td rowspan="1" colspan="1">2(3)</td><td rowspan="1" colspan="1">2</td></tr><tr><td rowspan="1" colspan="1">L1</td><td rowspan="1" colspan="1">4</td><td rowspan="1" colspan="1">3*</td><td rowspan="1" colspan="1">3*</td><td rowspan="1" colspan="1">1*</td><td rowspan="1" colspan="1">3*</td><td rowspan="1" colspan="1">3*</td><td rowspan="1" colspan="1">2*</td><td rowspan="1" colspan="1">U</td></tr><tr><td rowspan="1" colspan="1">AV</td><td rowspan="1" colspan="1">1</td><td rowspan="1" colspan="1">U</td><td rowspan="1" colspan="1">3*</td><td rowspan="1" colspan="1">2-3*</td><td rowspan="1" colspan="1">1</td><td rowspan="1" colspan="1">1</td><td rowspan="1" colspan="1">2*</td><td rowspan="1" colspan="1">1</td></tr><tr><td rowspan="1" colspan="1">AL</td><td rowspan="1" colspan="1">0.77</td><td rowspan="1" colspan="1">U</td><td rowspan="1" colspan="1">1.20</td><td rowspan="1" colspan="1">1.45</td><td rowspan="1" colspan="1">0.90</td><td rowspan="1" colspan="1">1.93</td><td rowspan="1" colspan="1">1.18</td><td rowspan="1" colspan="1">1.30</td></tr><tr><td rowspan="1" colspan="1">T1</td><td rowspan="1" colspan="1">3</td><td rowspan="1" colspan="1">4*</td><td rowspan="1" colspan="1">4*</td><td rowspan="1" colspan="1">4*</td><td rowspan="1" colspan="1">6*</td><td rowspan="1" colspan="1">8*</td><td rowspan="1" colspan="1">3</td><td rowspan="1" colspan="1">6*</td></tr><tr><td rowspan="1" colspan="1">T2</td><td rowspan="1" colspan="1">3</td><td rowspan="1" colspan="1">6*</td><td rowspan="1" colspan="1">6*</td><td rowspan="1" colspan="1">5*</td><td rowspan="1" colspan="1">6*</td><td rowspan="1" colspan="1">5*</td><td rowspan="1" colspan="1">5*</td><td rowspan="1" colspan="1">6*</td></tr><tr><td rowspan="1" colspan="1">E1</td><td rowspan="1" colspan="1">1</td><td rowspan="1" colspan="1">0*</td><td rowspan="1" colspan="1">0*</td><td rowspan="1" colspan="1">1</td><td rowspan="1" colspan="1">0*</td><td rowspan="1" colspan="1">0*</td><td rowspan="1" colspan="1">0*</td><td rowspan="1" colspan="1">0*</td></tr><tr><td rowspan="1" colspan="1">TH</td><td rowspan="1" colspan="1">1</td><td rowspan="1" colspan="1">1</td><td rowspan="1" colspan="1">1</td><td rowspan="1" colspan="1">1</td><td rowspan="1" colspan="1">1</td><td rowspan="1" colspan="1">1</td><td rowspan="1" colspan="1">2*</td><td rowspan="1" colspan="1">1</td></tr><tr><td rowspan="1" colspan="1">A1</td><td rowspan="1" colspan="1">2</td><td rowspan="1" colspan="1">2</td><td rowspan="1" colspan="1">2</td><td rowspan="1" colspan="1">2</td><td rowspan="1" colspan="1">2</td><td rowspan="1" colspan="1">2</td><td rowspan="1" colspan="1">2</td><td rowspan="1" colspan="1">2</td></tr><tr><td rowspan="1" colspan="1">A2</td><td rowspan="1" colspan="1">5</td><td rowspan="1" colspan="1">6(5–7)</td><td rowspan="1" colspan="1">5</td><td rowspan="1" colspan="1">4–5</td><td rowspan="1" colspan="1">5</td><td rowspan="1" colspan="1">5</td><td rowspan="1" colspan="1">5(7)</td><td rowspan="1" colspan="1">5</td></tr><tr><td rowspan="1" colspan="1">A3</td><td rowspan="1" colspan="1">0</td><td rowspan="1" colspan="1">0</td><td rowspan="1" colspan="1">0</td><td rowspan="1" colspan="1">0</td><td rowspan="1" colspan="1">0</td><td rowspan="1" colspan="1">0</td><td rowspan="1" colspan="1">0</td><td rowspan="1" colspan="1">0</td></tr><tr><td rowspan="1" colspan="1">A4</td><td rowspan="1" colspan="1">2</td><td rowspan="1" colspan="1">2</td><td rowspan="1" colspan="1">2</td><td rowspan="1" colspan="1">2</td><td rowspan="1" colspan="1">2</td><td rowspan="1" colspan="1">2</td><td rowspan="1" colspan="1">2</td><td rowspan="1" colspan="1">2</td></tr><tr><td rowspan="1" colspan="1">A5</td><td rowspan="1" colspan="1">2</td><td rowspan="1" colspan="1">2</td><td rowspan="1" colspan="1">2</td><td rowspan="1" colspan="1">2</td><td rowspan="1" colspan="1">2</td><td rowspan="1" colspan="1">2</td><td rowspan="1" colspan="1">2</td><td rowspan="1" colspan="1">2</td></tr><tr><td rowspan="1" colspan="1">A6</td><td rowspan="1" colspan="1">0</td><td rowspan="1" colspan="1">0</td><td rowspan="1" colspan="1">0</td><td rowspan="1" colspan="1">0</td><td rowspan="1" colspan="1">3*</td><td rowspan="1" colspan="1">9*</td><td rowspan="1" colspan="1">0</td><td rowspan="1" colspan="1">0</td></tr><tr><td rowspan="1" colspan="1">A7’</td><td rowspan="1" colspan="1">0</td><td rowspan="1" colspan="1">0</td><td rowspan="1" colspan="1">0</td><td rowspan="1" colspan="1">0</td><td rowspan="1" colspan="1">0</td><td rowspan="1" colspan="1">1*</td><td rowspan="1" colspan="1">0</td><td rowspan="1" colspan="1">0</td></tr><tr><td rowspan="1" colspan="1">A7</td><td rowspan="1" colspan="1">4</td><td rowspan="1" colspan="1">7(11)*</td><td rowspan="1" colspan="1">3*</td><td rowspan="1" colspan="1">5*</td><td rowspan="1" colspan="1">4</td><td rowspan="1" colspan="1">6*</td><td rowspan="1" colspan="1">3*</td><td rowspan="1" colspan="1">6*</td></tr><tr><td rowspan="1" colspan="1">A8’</td><td rowspan="1" colspan="1">0</td><td rowspan="1" colspan="1">0</td><td rowspan="1" colspan="1">0</td><td rowspan="1" colspan="1">1*</td><td rowspan="1" colspan="1">0</td><td rowspan="1" colspan="1">1*</td><td rowspan="1" colspan="1">0</td><td rowspan="1" colspan="1">0</td></tr><tr><td rowspan="1" colspan="1">A8</td><td rowspan="1" colspan="1">5</td><td rowspan="1" colspan="1">7(10)*</td><td rowspan="1" colspan="1">4*</td><td rowspan="1" colspan="1">4*</td><td rowspan="1" colspan="1">3*</td><td rowspan="1" colspan="1">4*</td><td rowspan="1" colspan="1">3*</td><td rowspan="1" colspan="1">1*</td></tr><tr><td rowspan="1" colspan="1">A9</td><td rowspan="1" colspan="1">2</td><td rowspan="1" colspan="1">3(5)*</td><td rowspan="1" colspan="1">3*</td><td rowspan="1" colspan="1">2(3)</td><td rowspan="1" colspan="1">4*</td><td rowspan="1" colspan="1">5*</td><td rowspan="1" colspan="1">3*</td><td rowspan="1" colspan="1">5*</td></tr><tr><td rowspan="1" colspan="1">A10</td><td rowspan="1" colspan="1">2</td><td rowspan="1" colspan="1">8(10)*</td><td rowspan="1" colspan="1">2</td><td rowspan="1" colspan="1">3*</td><td rowspan="1" colspan="1">2</td><td rowspan="1" colspan="1">3*</td><td rowspan="1" colspan="1">2</td><td rowspan="1" colspan="1">3*</td></tr><tr><td rowspan="1" colspan="1">
                      <abbrev xmlns:xlink="http://www.w3.org/1999/xlink" xlink:title="number of manubrial plate chaetae" xlink:type="simple">MC</abbrev>
                    </td><td rowspan="1" colspan="1">5</td><td rowspan="1" colspan="1">5</td><td rowspan="1" colspan="1">4*</td><td rowspan="1" colspan="1">13–15*</td><td rowspan="1" colspan="1">7*</td><td rowspan="1" colspan="1">11*</td><td rowspan="1" colspan="1">4*</td><td rowspan="1" colspan="1">5</td></tr><tr><td rowspan="1" colspan="1">
                      <abbrev xmlns:xlink="http://www.w3.org/1999/xlink" xlink:title="number of manubrial plate pseudopores" xlink:type="simple">MP</abbrev>
                    </td><td rowspan="1" colspan="1">2</td><td rowspan="1" colspan="1">2</td><td rowspan="1" colspan="1">2</td><td rowspan="1" colspan="1">2</td><td rowspan="1" colspan="1">2</td><td rowspan="1" colspan="1">2</td><td rowspan="1" colspan="1">2</td><td rowspan="1" colspan="1">2</td></tr><tr><td rowspan="1" colspan="1">D</td><td rowspan="1" colspan="1">—</td><td rowspan="1" colspan="1">10</td><td rowspan="1" colspan="1">11</td><td rowspan="1" colspan="1">11</td><td rowspan="1" colspan="1">10</td><td rowspan="1" colspan="1">16</td><td rowspan="1" colspan="1">11</td><td rowspan="1" colspan="1">10</td></tr><tr><td rowspan="1" colspan="1">%</td><td rowspan="1" colspan="1">—</td><td rowspan="1" colspan="1">42</td><td rowspan="1" colspan="1">42</td><td rowspan="1" colspan="1">42</td><td rowspan="1" colspan="1">38</td><td rowspan="1" colspan="1">62</td><td rowspan="1" colspan="1">42</td><td rowspan="1" colspan="1">40</td></tr></tbody></table><table-wrap-foot><fn><p>Legend for columns headers: <italic><abbrev xmlns:xlink="http://www.w3.org/1999/xlink" xlink:title="Entomobrya cezarae" xlink:type="simple">cez</abbrev></italic>, <italic><tp:taxon-name><tp:taxon-name-part taxon-name-part-type="genus" reg="Entomobrya">E.</tp:taxon-name-part> <tp:taxon-name-part taxon-name-part-type="species" reg="cezarae">cezarae</tp:taxon-name-part></tp:taxon-name></italic> sp. nov.; <italic><abbrev xmlns:xlink="http://www.w3.org/1999/xlink" xlink:title="Entomobrya cheni" xlink:type="simple">che</abbrev></italic>, <italic><tp:taxon-name><tp:taxon-name-part taxon-name-part-type="genus" reg="Entomobrya">E.</tp:taxon-name-part> <tp:taxon-name-part taxon-name-part-type="species" reg="cheni">cheni</tp:taxon-name-part></tp:taxon-name></italic>; <italic><abbrev xmlns:xlink="http://www.w3.org/1999/xlink" xlink:title="Entomobrya handschini" xlink:type="simple">han</abbrev></italic>, <italic><tp:taxon-name><tp:taxon-name-part taxon-name-part-type="genus" reg="Entomobrya">E.</tp:taxon-name-part> <tp:taxon-name-part taxon-name-part-type="species" reg="handschini">handschini</tp:taxon-name-part></tp:taxon-name></italic>; <italic><abbrev xmlns:xlink="http://www.w3.org/1999/xlink" xlink:title="Entomobrya hirsutothorax" xlink:type="simple">hir</abbrev></italic>, <italic><tp:taxon-name><tp:taxon-name-part taxon-name-part-type="genus" reg="Entomobrya">E.</tp:taxon-name-part> <tp:taxon-name-part taxon-name-part-type="species" reg="hirsutothorax">hirsutothorax</tp:taxon-name-part></tp:taxon-name></italic>; <italic><abbrev xmlns:xlink="http://www.w3.org/1999/xlink" xlink:title="Entomobrya kuznetsovae" xlink:type="simple">kuz</abbrev></italic>, <italic><tp:taxon-name><tp:taxon-name-part taxon-name-part-type="genus" reg="Entomobrya">E.</tp:taxon-name-part> <tp:taxon-name-part taxon-name-part-type="species" reg="kuznetsovae">kuznetsovae</tp:taxon-name-part></tp:taxon-name></italic>; <italic><abbrev xmlns:xlink="http://www.w3.org/1999/xlink" xlink:title="Entomobrya pazaristei" xlink:type="simple">paz</abbrev></italic>, <italic><tp:taxon-name><tp:taxon-name-part taxon-name-part-type="genus" reg="Entomobrya">E.</tp:taxon-name-part> <tp:taxon-name-part taxon-name-part-type="species" reg="pazaristei">pazaristei</tp:taxon-name-part></tp:taxon-name></italic>; <italic><abbrev xmlns:xlink="http://www.w3.org/1999/xlink" xlink:title="Entomobrya strigata" xlink:type="simple">str</abbrev></italic>, <italic><tp:taxon-name><tp:taxon-name-part taxon-name-part-type="genus" reg="Entomobrya">E.</tp:taxon-name-part> <tp:taxon-name-part taxon-name-part-type="species" reg="strigata">strigata</tp:taxon-name-part></tp:taxon-name></italic>; <italic><abbrev xmlns:xlink="http://www.w3.org/1999/xlink" xlink:title="Entomobrya taigicola" xlink:type="simple">tai</abbrev></italic>, <italic><tp:taxon-name><tp:taxon-name-part taxon-name-part-type="genus" reg="Entomobrya">E.</tp:taxon-name-part> <tp:taxon-name-part taxon-name-part-type="species" reg="taigicola">taigicola</tp:taxon-name-part></tp:taxon-name></italic>. Legend for the rows: Head: <abbrev xmlns:xlink="http://www.w3.org/1999/xlink" xlink:title="number of Mc in series sd’4–sd’4' (An2-3)" xlink:type="simple">H1</abbrev>, number of <abbrev xmlns:xlink="http://www.w3.org/1999/xlink" xlink:title="macrochaeta-ae" xlink:type="simple">Mc</abbrev> in series sd’4–sd’4' (An2-3); <abbrev xmlns:xlink="http://www.w3.org/1999/xlink" xlink:title="number of Mc in series sd4–sd’3a (A5, A7)" xlink:type="simple">H2</abbrev>, number of <abbrev xmlns:xlink="http://www.w3.org/1999/xlink" xlink:title="macrochaeta-ae" xlink:type="simple">Mc</abbrev> in series sd4–sd’3a (A5, A7); <abbrev xmlns:xlink="http://www.w3.org/1999/xlink" xlink:title="number of Mc in series d’0 (S’0)" xlink:type="simple">H3</abbrev>, number of <abbrev xmlns:xlink="http://www.w3.org/1999/xlink" xlink:title="macrochaeta-ae" xlink:type="simple">Mc</abbrev> in series d’0 (S’0); <abbrev xmlns:xlink="http://www.w3.org/1999/xlink" xlink:title="number of Mc in series d1, sd1, sd’1 (S1, S3, S4)" xlink:type="simple">H4</abbrev>, number of <abbrev xmlns:xlink="http://www.w3.org/1999/xlink" xlink:title="macrochaeta-ae" xlink:type="simple">Mc</abbrev> in series d1, sd1, sd’1 (S1, S3, S4); <abbrev xmlns:xlink="http://www.w3.org/1999/xlink" xlink:title="number of Mc in series v1, v3, v4 (Ps2, Ps3, Ps5); L1, labral papilla presence and shape: absent (1), simple-smooth (2), multispinose (3), chaeta like projection (4)" xlink:type="simple">H5</abbrev>, number of <abbrev xmlns:xlink="http://www.w3.org/1999/xlink" xlink:title="macrochaeta-ae" xlink:type="simple">Mc</abbrev> in series v1, v3, v4 (Ps2, Ps3, Ps5); L1, labral papilla presence and shape: absent (1), simple-smooth (2), multispinose (3), chaeta like projection (4); AV, antennal vesicle shape: absent (0), lobule simple (1), bilobed (2), trilobed (3); AL, antennal length, mm. <abbrev xmlns:xlink="http://www.w3.org/1999/xlink" xlink:title="Thoracic tergite" xlink:type="simple">Th</abbrev> II: T1, number of <abbrev xmlns:xlink="http://www.w3.org/1999/xlink" xlink:title="macrochaeta-ae" xlink:type="simple">Mc</abbrev> in series m1, m2i2 (coded as 5 if &gt; 4); T2, number of <abbrev xmlns:xlink="http://www.w3.org/1999/xlink" xlink:title="macrochaeta-ae" xlink:type="simple">Mc</abbrev> in series a5, m5 (coded as 9 if &gt; 8). Leg: E1, empodium, shape of external lamella (pe) of leg III: smooth (0), serrate (1), with tooth (2); TH, tenent hair shape: clavate (1), acuminate (2). <abbrev xmlns:xlink="http://www.w3.org/1999/xlink" xlink:title="Abdominal tergite" xlink:type="simple">Abd</abbrev> II: A1, number of <abbrev xmlns:xlink="http://www.w3.org/1999/xlink" xlink:title="macrochaeta-ae" xlink:type="simple">Mc</abbrev> in series a2, a3; A2, number of <abbrev xmlns:xlink="http://www.w3.org/1999/xlink" xlink:title="macrochaeta-ae" xlink:type="simple">Mc</abbrev> in series m3 series; A3, number of <abbrev xmlns:xlink="http://www.w3.org/1999/xlink" xlink:title="macrochaeta-ae" xlink:type="simple">Mc</abbrev> in series a1; A4, number of <abbrev xmlns:xlink="http://www.w3.org/1999/xlink" xlink:title="macrochaeta-ae" xlink:type="simple">Mc</abbrev> in series above m2; A5, number of <abbrev xmlns:xlink="http://www.w3.org/1999/xlink" xlink:title="macrochaeta-ae" xlink:type="simple">Mc</abbrev> in series m3, m4 series. <abbrev xmlns:xlink="http://www.w3.org/1999/xlink" xlink:title="Abdominal tergite" xlink:type="simple">Abd</abbrev> IV: A6, number of <abbrev xmlns:xlink="http://www.w3.org/1999/xlink" xlink:title="macrochaeta-ae" xlink:type="simple">Mc</abbrev> in series a1, a5 (A1 E1a); (coded as 9 if &gt; 8); A7’, number of unpaired <abbrev xmlns:xlink="http://www.w3.org/1999/xlink" xlink:title="macrochaeta-ae" xlink:type="simple">Mc</abbrev> in series ma0 (A03); A7, number of <abbrev xmlns:xlink="http://www.w3.org/1999/xlink" xlink:title="macrochaeta-ae" xlink:type="simple">Mc</abbrev> in series ma1 ma4 (A2, E1) (coded as 10 if &gt; 9); A8’, number of unpaired <abbrev xmlns:xlink="http://www.w3.org/1999/xlink" xlink:title="macrochaeta-ae" xlink:type="simple">Mc</abbrev> in series m0 (A04); A8, number of <abbrev xmlns:xlink="http://www.w3.org/1999/xlink" xlink:title="macrochaeta-ae" xlink:type="simple">Mc</abbrev> in series m1, m3 (A4p, C4) (coded as 6 if &gt; 5); A9, number of <abbrev xmlns:xlink="http://www.w3.org/1999/xlink" xlink:title="macrochaeta-ae" xlink:type="simple">Mc</abbrev> in series mp1, mp3 (A5, B5) (coded as 6 if &gt; 5); A10, number of <abbrev xmlns:xlink="http://www.w3.org/1999/xlink" xlink:title="macrochaeta-ae" xlink:type="simple">Mc</abbrev> in series p1–p3 (A6i, B6) (coded as 6 if &gt; 5). Furca: <abbrev xmlns:xlink="http://www.w3.org/1999/xlink" xlink:title="number of manubrial plate chaetae" xlink:type="simple">MC</abbrev>, number of manubrial plate chaetae; <abbrev xmlns:xlink="http://www.w3.org/1999/xlink" xlink:title="number of manubrial plate pseudopores" xlink:type="simple">MP</abbrev>, number of manubrial plate pseudopores. <italic>Additional notation</italic>. <bold>*</bold>, difference from the new species; D, total number of differences between species and the new species; <bold>%</bold>, percentage of differences relative to the new species (based on characters); U, Unknown. Occasional values are given in parentheses.</p></fn></table-wrap-foot></table-wrap></tp:treatment-sec><ref-list><ref id="B18"><mixed-citation xmlns:xlink="http://www.w3.org/1999/xlink" xlink:type="simple">Jordana R, Baquero E (2005) A proposal of characters for taxonomic identification of <italic><tp:taxon-name><tp:taxon-name-part taxon-name-part-type="genus">Entomobrya</tp:taxon-name-part></tp:taxon-name></italic> species (<tp:taxon-name><tp:taxon-name-part taxon-name-part-type="class">Collembola</tp:taxon-name-part></tp:taxon-name>, <tp:taxon-name><tp:taxon-name-part taxon-name-part-type="order">Entomobryomorpha</tp:taxon-name-part></tp:taxon-name>), with description of a new species. Abhandlungen und Berichte des Naturkundemuseum Gorlitz 76(2): 117–134.</mixed-citation></ref><ref id="B21"><mixed-citation xmlns:xlink="http://www.w3.org/1999/xlink" xlink:type="simple">Katz AD, Giordano R, Soto-Adames FN (2015) Taxonomic review and phylogenetic analysis of fifteen North American <italic><tp:taxon-name><tp:taxon-name-part taxon-name-part-type="genus">Entomobrya</tp:taxon-name-part></tp:taxon-name></italic> (<tp:taxon-name><tp:taxon-name-part taxon-name-part-type="class">Collembola</tp:taxon-name-part></tp:taxon-name>, <tp:taxon-name><tp:taxon-name-part taxon-name-part-type="family">Entomobryidae</tp:taxon-name-part></tp:taxon-name>), including four new species. ZooKeys 525: 1–75. <ext-link xlink:href="10.3897/zookeys.525.6020" ext-link-type="doi" xlink:type="simple">https://doi.org/10.3897/zookeys.525.6020</ext-link></mixed-citation></ref><ref id="B4"><mixed-citation xmlns:xlink="http://www.w3.org/1999/xlink" xlink:type="simple">Baquero E, Mandal GP, Jordana R (2015) <tp:taxon-name><tp:taxon-name-part taxon-name-part-type="superfamily">Entomobryoidea</tp:taxon-name-part></tp:taxon-name> (<tp:taxon-name><tp:taxon-name-part taxon-name-part-type="class">Collembola</tp:taxon-name-part></tp:taxon-name>) from Himachal Pradesh (India) in the Himalayas. Zootaxa 4027(1): 1–41. <ext-link xlink:href="10.11646/zootaxa.4027.1.1" ext-link-type="doi" xlink:type="simple">https://doi.org/10.11646/zootaxa.4027.1.1</ext-link></mixed-citation></ref><ref id="B3"><mixed-citation xmlns:xlink="http://www.w3.org/1999/xlink" xlink:type="simple">Baquero E, Mandal GP, Jordana R (2014) Singular fauna of <tp:taxon-name><tp:taxon-name-part taxon-name-part-type="family">Entomobryidae</tp:taxon-name-part></tp:taxon-name> (<tp:taxon-name><tp:taxon-name-part taxon-name-part-type="class">Collembola</tp:taxon-name-part></tp:taxon-name>) from “Land of Passes” in the Himalayas, India. Florida Entomologist 97(4): 1554–1587. <ext-link xlink:href="10.1653/024.097.0430" ext-link-type="doi" xlink:type="simple">https://doi.org/10.1653/024.097.0430</ext-link></mixed-citation></ref><ref id="B28"><mixed-citation xmlns:xlink="http://www.w3.org/1999/xlink" xlink:type="simple">Santos NMDC, Dos Santos-Costa RC, Siqueira OJR, Godeiro NN, Bellini BC (2020) Two new species of <italic><tp:taxon-name><tp:taxon-name-part taxon-name-part-type="genus">Entomobrya</tp:taxon-name-part></tp:taxon-name></italic> Rondani (<tp:taxon-name><tp:taxon-name-part taxon-name-part-type="class">Collembola</tp:taxon-name-part></tp:taxon-name>, <tp:taxon-name><tp:taxon-name-part taxon-name-part-type="family">Entomobryidae</tp:taxon-name-part></tp:taxon-name>) from northeastern Brazil and comments on the genus. Zootaxa 4731(1): 043–062. <ext-link xlink:href="10.11646/zootaxa.4731.1.3" ext-link-type="doi" xlink:type="simple">https://doi.org/10.11646/zootaxa.4731.1.3</ext-link></mixed-citation></ref></ref-list></tp:taxon-treatment>
