# Supplementary material for: Three new species of Entomobryidae (Collembola) from Romania, including a synanthropic Willowsia species
Source: Zookeys. 2026 Jun 12;1282:17–35. doi: 10.3897/zookeys.1282.194867 (PMC13282630; doi:10.3897/zookeys.1282.194867)
Supplement: XML Treatment for Willowsia solanella [file zookeys.1282.194867-treatment5.xml]

<!DOCTYPE tp:taxon-treatment
  PUBLIC "-//TaxonX//DTD Taxonomic Treatment Publishing DTD v0 20100105//EN" "tax-treatment-NSO.dtd">
<tp:taxon-treatment xmlns:tp="http://www.plazi.org/taxpub"><tp:treatment-meta><kwd-group><label>Taxon classification</label><kwd>
                <named-content content-type="kingdom">Animalia</named-content>
              </kwd><kwd>
                <named-content content-type="order">Diplostraca</named-content>
              </kwd><kwd>
                <named-content content-type="family">Entomobryidae</named-content>
              </kwd></kwd-group><mixed-citation publication-type="journal"><person-group><name><surname>Jordana</surname><given-names>Rafael</given-names></name><name><surname>Fiera</surname><given-names>Cristina</given-names></name><name><surname>Baquero</surname><given-names>Enrique</given-names></name></person-group><article-title>Three new species of <tp:taxon-name><tp:taxon-name-part taxon-name-part-type="family" reg="Entomobryidae">Entomobryidae</tp:taxon-name-part></tp:taxon-name> (<tp:taxon-name><tp:taxon-name-part taxon-name-part-type="class" reg="Collembola">Collembola</tp:taxon-name-part></tp:taxon-name>) from Romania, including a synanthropic <italic><tp:taxon-name><tp:taxon-name-part taxon-name-part-type="genus" reg="Willowsia">Willowsia</tp:taxon-name-part></tp:taxon-name></italic> species</article-title><source>Zookeys</source><day>12</day><month>06</month><year>2026</year><volume>1282</volume><fpage>17</fpage><lpage>35</lpage><pub-id pub-id-type="doi">10.3897/zookeys.1282.194867</pub-id></mixed-citation></tp:treatment-meta><tp:nomenclature><tp:taxon-name><object-id xmlns:xlink="http://www.w3.org/1999/xlink" content-type="arpha" xlink:type="simple">8514C9F3-7065-53B4-AB85-FC8527576B70</object-id>
                    		<tp:taxon-name-part taxon-name-part-type="genus" reg="Willowsia">Willowsia</tp:taxon-name-part> <tp:taxon-name-part taxon-name-part-type="species" reg="solanella">solanella</tp:taxon-name-part>
                    	
                    		<object-id xmlns:xlink="http://www.w3.org/1999/xlink" content-type="zoobank" xlink:type="simple">https://zoobank.org/A4CE71EA-D23B-4F52-A6D0-FAA6F38C7DEE</object-id>
                    	</tp:taxon-name><tp:taxon-status xmlns:xlink="http://www.w3.org/1999/xlink" xlink:type="simple">sp. nov.</tp:taxon-status><xref ref-type="fig" rid="F1">Figs 3</xref><xref ref-type="fig" rid="F8">, 20</xref><xref ref-type="fig" rid="F9">− 27</xref><xref ref-type="table" rid="T3">, Table 3</xref></tp:nomenclature><tp:treatment-sec sec-type="Type material"><title>Type material.</title><p><bold><italic>Holotype</italic></bold> • ♀ on slide, <bold>Romania</bold>, Bucharest, indoor domestic habitat (collected from a cardboard box containing potatoes), 7-VII-2010, <named-content xmlns:xlink="http://www.w3.org/1999/xlink" content-type="dwc:verbatimCoordinates" xlink:type="simple">44°25'48.4"N, 26°09'00.4"E</named-content>, 74 m a.s.l., sample code IBB-ROBUC-07.10 (<named-content xmlns:xlink="http://www.w3.org/1999/xlink" content-type="dwc:institutional_code" xlink:title="Universidad de Navarra, Museum of Zoology" xlink:href="https://scientific-collections.gbif.org/institution/3a4aa42d-40e6-4a74-b8e4-93be6cd5e080" xlink:type="simple">MZNA</named-content> 808379), C. Fiera leg.</p><fig id="F8" position="float" orientation="portrait"><object-id xmlns:xlink="http://www.w3.org/1999/xlink" content-type="doi" xlink:type="simple">10.3897/zookeys.1282.194867.figures20-24</object-id><object-id xmlns:xlink="http://www.w3.org/1999/xlink" content-type="arpha" xlink:type="simple">CA8592EF-3579-587D-B4BC-22E565D32426</object-id><label>Figures 20–24.</label><caption><p><italic><tp:taxon-name><tp:taxon-name-part taxon-name-part-type="genus" reg="Willowsia">Willowsia</tp:taxon-name-part> <tp:taxon-name-part taxon-name-part-type="species" reg="solanella">solanella</tp:taxon-name-part></tp:taxon-name></italic> sp. nov. <bold>20</bold>. Labial papilla E; <bold>21</bold>. Labial chaetae; <bold>22</bold>. Scales, showing ornamentation; <bold>23</bold>. Tip of the leg III; <bold>24</bold>. Tip of dens and mucro. Scale bars: 0.01 mm (<bold>20, 22</bold>); 0.02 mm (<bold>21, 23, 24</bold>).</p></caption><graphic xmlns:xlink="http://www.w3.org/1999/xlink" xlink:href="zookeys-1282-017_article-194867__-g008.jpg" id="oo_1678604.jpg" position="float" orientation="portrait" xlink:type="simple"><uri content-type="original_file" xlink:type="simple">https://binary.pensoft.net/fig/1678604</uri></graphic></fig><table-wrap id="T3" position="float" orientation="portrait"><label>Table 3.</label><caption><p>Comparison of dorso-central macrochaetotaxy among <italic><tp:taxon-name><tp:taxon-name-part taxon-name-part-type="genus" reg="Willowsia">Willowsia</tp:taxon-name-part></tp:taxon-name></italic> species with a similar number of <abbrev xmlns:xlink="http://www.w3.org/1999/xlink" xlink:title="macrochaeta-ae" xlink:type="simple">Mc</abbrev> on <abbrev xmlns:xlink="http://www.w3.org/1999/xlink" xlink:title="Abdominal tergite" xlink:type="simple">Abd</abbrev> II–III.</p></caption><table><tbody><tr><th rowspan="2" colspan="1">Characters</th><th rowspan="2" colspan="1"><italic><tp:taxon-name><tp:taxon-name-part taxon-name-part-type="genus" reg="Willowsia">W.</tp:taxon-name-part> <tp:taxon-name-part taxon-name-part-type="species" reg="solanella">solanella</tp:taxon-name-part></tp:taxon-name></italic> sp. nov.</th><th rowspan="1" colspan="1">
                      <italic>
                        <tp:taxon-name><tp:taxon-name-part taxon-name-part-type="genus" reg="Willowsia">W.</tp:taxon-name-part> <tp:taxon-name-part taxon-name-part-type="species" reg="samarkandica">samarkandica</tp:taxon-name-part></tp:taxon-name>
                      </italic>
                    </th><th rowspan="2" colspan="1">
                      <italic>
                        <tp:taxon-name><tp:taxon-name-part taxon-name-part-type="genus" reg="Willowsia">W.</tp:taxon-name-part> <tp:taxon-name-part taxon-name-part-type="species" reg="yiningensis">yiningensis</tp:taxon-name-part></tp:taxon-name>
                      </italic>
                    </th><th rowspan="2" colspan="1">
                      <italic>
                        <tp:taxon-name><tp:taxon-name-part taxon-name-part-type="genus" reg="Willowsia">W.</tp:taxon-name-part> <tp:taxon-name-part taxon-name-part-type="species" reg="zhaotongensis">zhaotongensis</tp:taxon-name-part></tp:taxon-name>
                      </italic>
                    </th></tr><tr><th rowspan="1" colspan="1">(sensu <xref ref-type="bibr" rid="B36">Zhang et al. 2011</xref>)</th></tr><tr><td rowspan="1" colspan="1">Head An <abbrev xmlns:xlink="http://www.w3.org/1999/xlink" xlink:title="macrochaeta-ae" xlink:type="simple">Mc</abbrev> (<abbrev xmlns:xlink="http://www.w3.org/1999/xlink" xlink:title="number of Mc in series sd’4–sd’4' (An2-3)" xlink:type="simple">H1</abbrev>)</td><td rowspan="1" colspan="1">2</td><td rowspan="1" colspan="1">4*</td><td rowspan="1" colspan="1">3*</td><td rowspan="1" colspan="1">5(6)*</td></tr><tr><td rowspan="1" colspan="1">Head A <abbrev xmlns:xlink="http://www.w3.org/1999/xlink" xlink:title="macrochaeta-ae" xlink:type="simple">Mc</abbrev> (<abbrev xmlns:xlink="http://www.w3.org/1999/xlink" xlink:title="number of Mc in series sd4–sd’3a (A5, A7)" xlink:type="simple">H2</abbrev>)</td><td rowspan="1" colspan="1">1</td><td rowspan="1" colspan="1">1</td><td rowspan="1" colspan="1">0?</td><td rowspan="1" colspan="1">1</td></tr><tr><td rowspan="1" colspan="1">Head S<sub>0</sub></td><td rowspan="1" colspan="1">absent</td><td rowspan="1" colspan="1">present*</td><td rowspan="1" colspan="1">present*</td><td rowspan="1" colspan="1">present*</td></tr><tr><td rowspan="1" colspan="1">Head S <abbrev xmlns:xlink="http://www.w3.org/1999/xlink" xlink:title="macrochaeta-ae" xlink:type="simple">Mc</abbrev> (sutural) (<abbrev xmlns:xlink="http://www.w3.org/1999/xlink" xlink:title="number of Mc in series d1, sd1, sd’1 (S1, S3, S4)" xlink:type="simple">H4</abbrev>)</td><td rowspan="1" colspan="1">S<sub>2</sub>–S<sub>5</sub></td><td rowspan="1" colspan="1">S<sub>2</sub>–S<sub>5</sub></td><td rowspan="1" colspan="1">S<sub>1</sub>–S<sub>5</sub>*</td><td rowspan="1" colspan="1">S<sub>1</sub>–S<sub>6</sub>*</td></tr><tr><td rowspan="1" colspan="1">Head Ps <abbrev xmlns:xlink="http://www.w3.org/1999/xlink" xlink:title="macrochaeta-ae" xlink:type="simple">Mc</abbrev> (<abbrev xmlns:xlink="http://www.w3.org/1999/xlink" xlink:title="number of Mc in series v1, v3, v4 (Ps2, Ps3, Ps5); L1, labral papilla presence and shape: absent (1), simple-smooth (2), multispinose (3), chaeta like projection (4)" xlink:type="simple">H5</abbrev>)</td><td rowspan="1" colspan="1">Ps<sub>5</sub></td><td rowspan="1" colspan="1">Ps<sub>5</sub></td><td rowspan="1" colspan="1">Ps<sub>1</sub>, Ps<sub>5</sub>*</td><td rowspan="1" colspan="1">Ps<sub>1</sub>, Ps<sub>5</sub>*</td></tr><tr><td rowspan="1" colspan="1"><abbrev xmlns:xlink="http://www.w3.org/1999/xlink" xlink:title="Thoracic tergite" xlink:type="simple">Th</abbrev> II central <abbrev xmlns:xlink="http://www.w3.org/1999/xlink" xlink:title="macrochaeta-ae" xlink:type="simple">Mc</abbrev> (T1)</td><td rowspan="1" colspan="1">3</td><td rowspan="1" colspan="1">4*</td><td rowspan="1" colspan="1">2*</td><td rowspan="1" colspan="1">3</td></tr><tr><td rowspan="1" colspan="1"><abbrev xmlns:xlink="http://www.w3.org/1999/xlink" xlink:title="Thoracic tergite" xlink:type="simple">Th</abbrev> II lateral <abbrev xmlns:xlink="http://www.w3.org/1999/xlink" xlink:title="macrochaeta-ae" xlink:type="simple">Mc</abbrev> (T2)</td><td rowspan="1" colspan="1">4 (with m<sub>5</sub>)</td><td rowspan="1" colspan="1">3 (no m<sub>5</sub>)*</td><td rowspan="1" colspan="1">3 (no m<sub>5</sub>)*</td><td rowspan="1" colspan="1">5 (with m<sub>5</sub>)*</td></tr><tr><td rowspan="1" colspan="1"><abbrev xmlns:xlink="http://www.w3.org/1999/xlink" xlink:title="Abdominal tergite" xlink:type="simple">Abd</abbrev> I <abbrev xmlns:xlink="http://www.w3.org/1999/xlink" xlink:title="macrochaeta-ae" xlink:type="simple">Mc</abbrev> number</td><td rowspan="1" colspan="1">3</td><td rowspan="1" colspan="1">7*</td><td rowspan="1" colspan="1">4*</td><td rowspan="1" colspan="1">4*</td></tr><tr><td rowspan="1" colspan="1"><abbrev xmlns:xlink="http://www.w3.org/1999/xlink" xlink:title="Abdominal tergite" xlink:type="simple">Abd</abbrev> II (A1)</td><td rowspan="1" colspan="1">a<sub>2</sub>–a<sub>3</sub></td><td rowspan="1" colspan="1">a<sub>2</sub>–a<sub>3</sub></td><td rowspan="1" colspan="1">a<sub>2</sub>–a<sub>3</sub></td><td rowspan="1" colspan="1">a<sub>2</sub>–a<sub>3</sub></td></tr><tr><td rowspan="1" colspan="1"><abbrev xmlns:xlink="http://www.w3.org/1999/xlink" xlink:title="Abdominal tergite" xlink:type="simple">Abd</abbrev> II (A2)</td><td rowspan="1" colspan="1">m<sub>3</sub>, m<sub>3ep</sub>, m<sub>3ea</sub></td><td rowspan="1" colspan="1">m<sub>3e</sub>, m<sub>3ep</sub>, m<sub>3e</sub>*</td><td rowspan="1" colspan="1">m<sub>3</sub>, m<sub>3ep</sub>, m<sub>3e</sub>*</td><td rowspan="1" colspan="1">m<sub>3</sub>, m<sub>3ep</sub>, m<sub>3e</sub>*</td></tr><tr><td rowspan="1" colspan="1"><abbrev xmlns:xlink="http://www.w3.org/1999/xlink" xlink:title="Abdominal tergite" xlink:type="simple">Abd</abbrev> III</td><td rowspan="1" colspan="1">a<sub>2</sub>, a<sub>2a</sub>, m<sub>3</sub></td><td rowspan="1" colspan="1">a<sub>2</sub>, a<sub>2a</sub>, m<sub>3</sub></td><td rowspan="1" colspan="1">a<sub>2</sub>, a<sub>2a</sub>, m<sub>3</sub></td><td rowspan="1" colspan="1">a<sub>2</sub>, a<sub>2a</sub>, m<sub>3</sub></td></tr><tr><td rowspan="1" colspan="1"><abbrev xmlns:xlink="http://www.w3.org/1999/xlink" xlink:title="Abdominal tergite" xlink:type="simple">Abd</abbrev> IV <abbrev xmlns:xlink="http://www.w3.org/1999/xlink" xlink:title="macrochaeta-ae" xlink:type="simple">Mc</abbrev> number</td><td rowspan="1" colspan="1">16</td><td rowspan="1" colspan="1">32*</td><td rowspan="1" colspan="1">14*</td><td rowspan="1" colspan="1">22*</td></tr><tr><td rowspan="1" colspan="1">D</td><td rowspan="1" colspan="1">—</td><td rowspan="1" colspan="1">6/12</td><td rowspan="1" colspan="1">9/12</td><td rowspan="1" colspan="1">8/12</td></tr><tr><td rowspan="1" colspan="1">%</td><td rowspan="1" colspan="1">—</td><td rowspan="1" colspan="1">50</td><td rowspan="1" colspan="1">75</td><td rowspan="1" colspan="1">67</td></tr></tbody></table><table-wrap-foot><fn><p>Legend: *, difference from the new species; D, number of differences between each species and the newly described species; %, percentage of differences for each species relative to the new species, based on the total number of comparable characters; U, unknown.</p></fn></table-wrap-foot></table-wrap><p><bold><italic>Paratypes</italic></bold> • 3 ♀ on slide (<named-content xmlns:xlink="http://www.w3.org/1999/xlink" content-type="dwc:institutional_code" xlink:title="Universidad de Navarra, Museum of Zoology" xlink:href="https://scientific-collections.gbif.org/institution/3a4aa42d-40e6-4a74-b8e4-93be6cd5e080" xlink:type="simple">MZNA</named-content> 808380 to 808382) • 9 specimens in ethyl alcohol, all from the same locality as the holotype (<named-content xmlns:xlink="http://www.w3.org/1999/xlink" content-type="dwc:institutional_code" xlink:title="Universidad de Navarra, Museum of Zoology" xlink:href="https://scientific-collections.gbif.org/institution/3a4aa42d-40e6-4a74-b8e4-93be6cd5e080" xlink:type="simple">MZNA</named-content> 808399 to 808407), C. Fiera leg.</p></tp:treatment-sec><tp:treatment-sec sec-type="Description"><title>Description.</title><p><bold><italic>Size</italic></bold>: body length up to 2 mm (<italic>n</italic> = 4).</p><p><bold><italic>Colour pattern</italic></bold>: ground colour pale. Eyepatch dark blue. Antennae (<abbrev xmlns:xlink="http://www.w3.org/1999/xlink" xlink:title="Antenna" xlink:type="simple">Ant</abbrev> I–IV) and tibiotarsus with blue pigment (Fig. <xref ref-type="fig" rid="F1">3</xref>).</p><p><bold><italic>Head</italic></bold>: antenna up to 0.93 mm long, approximately 0.44× body length. Relative lengths of antennal segments I:II:III:IV = 1:1.8:1.2:1.7 (<italic>n</italic> = 4). Distal part of <abbrev xmlns:xlink="http://www.w3.org/1999/xlink" xlink:title="Antenna" xlink:type="simple">Ant</abbrev> IV with pointed pin chaetae, subapical organite rod-like, and bilobed apical bulb. Eyes 8 + 8, G and H smaller than the others. Labral chaetae formula 4/5, 5, 4, prelabral chaetae apparently smooth, other labral chaetae smooth. Distal margin of labrum with four papillae, each bearing one denticle. Lateral process of labial palp E straight, not reaching the apex of the labial papilla (Fig. <xref ref-type="fig" rid="F8">20</xref>). Labial triangle chaetae (M<sub>2</sub>RELL) as in Fig. <xref ref-type="fig" rid="F8">21</xref>, all finely ciliate, with R smaller.</p><p><bold><italic>Scales</italic></bold>: scales of type B (short rib type) <italic>sensu</italic><xref ref-type="bibr" rid="B36">Zhang et al. (2011)</xref>, but with longer ridges than previously illustrated forms, intermediate between known variants, with a pointed (slightly rounded) tip not reported in other species (Fig. <xref ref-type="fig" rid="F8">22</xref>).</p><p><bold><italic>Body and legs</italic></bold>: trochanteral organ with 12–14 smooth spiny chaetae. Claw (Fig. <xref ref-type="fig" rid="F8">23</xref>) with four inner teeth, one paired at 50% of the inner edge of claw, and two distal unpaired teeth, (similar in length to the paired ones) located at 70% and 80% from the base. Empodium acuminate, with serrated outer edge. Tenent hair thick, clavate, and longer than the inner edge of the claw. <abbrev xmlns:xlink="http://www.w3.org/1999/xlink" xlink:title="Abdominal tergite" xlink:type="simple">Abd</abbrev> IV three times as long as <abbrev xmlns:xlink="http://www.w3.org/1999/xlink" xlink:title="Abdominal tergite" xlink:type="simple">Abd</abbrev> III along the dorsal midline. Mucro with both teeth similar in size (Fig. <xref ref-type="fig" rid="F8">24</xref>).</p><p><bold><italic>Macrochaetotaxy</italic></bold>: dorsal cephalic chaetotaxy (Fig. <xref ref-type="fig" rid="F9">25</xref>) with An<sub>1–3</sub>, A<sub>0–3</sub>, A<sub>5</sub>, M<sub>1−4</sub>, S<sub>0</sub>?, S<sub>2–3</sub>, S<sub>4i</sub>, S<sub>4</sub>, S<sub>5i</sub>, S<sub>5</sub>, Ps<sub>5</sub>, and Pa<sub>5</sub> as macrochaetae (<abbrev xmlns:xlink="http://www.w3.org/1999/xlink" xlink:title="macrochaeta-ae" xlink:type="simple">Mc</abbrev>.) <abbrev xmlns:xlink="http://www.w3.org/1999/xlink" xlink:title="Thoracic tergite" xlink:type="simple">Th</abbrev> II with dorsal macrochaetae: m<sub>1</sub>, m<sub>2</sub>, and m<sub>2i</sub>; medio-median: <abbrev xmlns:xlink="http://www.w3.org/1999/xlink" xlink:title="macrochaeta-ae" xlink:type="simple">Mc</abbrev> a<sub>5</sub> (with a<sub>5’</sub> as <abbrev xmlns:xlink="http://www.w3.org/1999/xlink" xlink:title="macrochaeta-ae" xlink:type="simple">Mc</abbrev> or big <abbrev xmlns:xlink="http://www.w3.org/1999/xlink" xlink:title="mesochaeta-ae" xlink:type="simple">mes</abbrev>), m<sub>4</sub>, m<sub>4i</sub>, and m<sub>5</sub>; and 10 medio-lateral posterior <abbrev xmlns:xlink="http://www.w3.org/1999/xlink" xlink:title="macrochaeta-ae" xlink:type="simple">Mc</abbrev> on each side. Specialized chaetae (S-chaetae) on the antero-lateral margin not observed. <abbrev xmlns:xlink="http://www.w3.org/1999/xlink" xlink:title="Thoracic tergite" xlink:type="simple">Th</abbrev> III with two median anterior <abbrev xmlns:xlink="http://www.w3.org/1999/xlink" xlink:title="macrochaeta-ae" xlink:type="simple">Mc</abbrev>, six antero-lateral <abbrev xmlns:xlink="http://www.w3.org/1999/xlink" xlink:title="macrochaeta-ae" xlink:type="simple">Mc</abbrev> on each side and seven <abbrev xmlns:xlink="http://www.w3.org/1999/xlink" xlink:title="macrochaeta-ae" xlink:type="simple">Mc</abbrev> on the posterior margin. <abbrev xmlns:xlink="http://www.w3.org/1999/xlink" xlink:title="Abdominal tergite" xlink:type="simple">Abd</abbrev> I with three <abbrev xmlns:xlink="http://www.w3.org/1999/xlink" xlink:title="macrochaeta-ae" xlink:type="simple">Mc</abbrev> (m<sub>1–3</sub>). <abbrev xmlns:xlink="http://www.w3.org/1999/xlink" xlink:title="Abdominal tergite" xlink:type="simple">Abd</abbrev> II with five <abbrev xmlns:xlink="http://www.w3.org/1999/xlink" xlink:title="macrochaeta-ae" xlink:type="simple">Mc</abbrev> (a<sub>2–3</sub>, m<sub>3</sub>, m<sub>3e</sub> and m<sub>3ea</sub>) and one lateral <abbrev xmlns:xlink="http://www.w3.org/1999/xlink" xlink:title="macrochaeta-ae" xlink:type="simple">Mc</abbrev> (m<sub>5</sub>) lateral; S-chaetae not observed. <abbrev xmlns:xlink="http://www.w3.org/1999/xlink" xlink:title="Abdominal tergite" xlink:type="simple">Abd</abbrev> III with three dorso-central <abbrev xmlns:xlink="http://www.w3.org/1999/xlink" xlink:title="macrochaeta-ae" xlink:type="simple">Mc</abbrev> (a<sub>2–3</sub>, m<sub>3</sub>), and three lateral <abbrev xmlns:xlink="http://www.w3.org/1999/xlink" xlink:title="macrochaeta-ae" xlink:type="simple">Mc</abbrev> (a<sub>6</sub>, m<sub>6</sub> and p<sub>6</sub>); S-chaetae present but microsensillum (<abbrev xmlns:xlink="http://www.w3.org/1999/xlink" xlink:title="microsensillum-a" xlink:type="simple">ms</abbrev>) not observed (Fig. <xref ref-type="fig" rid="F9">26</xref>). <abbrev xmlns:xlink="http://www.w3.org/1999/xlink" xlink:title="Abdominal tergite" xlink:type="simple">Abd</abbrev> IV with Ai<sub>2</sub>, A<sub>3</sub>, A<sub>5–6</sub>, B<sub>3–6</sub> as <abbrev xmlns:xlink="http://www.w3.org/1999/xlink" xlink:title="macrochaeta-ae" xlink:type="simple">Mc</abbrev> (Fig. <xref ref-type="fig" rid="F9">27</xref>). General chaetotaxy formula: 2-1-0-2-1a/3-4/2-3/0-2-1/0-2-1-2-3 (after <xref ref-type="bibr" rid="B18">Jordana and Baquero 2005</xref>).</p><fig id="F9" position="float" orientation="portrait"><object-id xmlns:xlink="http://www.w3.org/1999/xlink" content-type="doi" xlink:type="simple">10.3897/zookeys.1282.194867.figures25-27</object-id><object-id xmlns:xlink="http://www.w3.org/1999/xlink" content-type="arpha" xlink:type="simple">C52FC841-A53A-594A-9448-146FA22F4CFA</object-id><label>Figures 25–27.</label><caption><p><italic><tp:taxon-name><tp:taxon-name-part taxon-name-part-type="genus" reg="Willowsia">Willowsia</tp:taxon-name-part> <tp:taxon-name-part taxon-name-part-type="species" reg="solanella">solanella</tp:taxon-name-part></tp:taxon-name></italic> sp. nov. dorsal macrochaetotaxy. <bold>25</bold>. Head; <bold>26</bold>. Thorax II–III and <abbrev xmlns:xlink="http://www.w3.org/1999/xlink" xlink:title="Abdominal tergite" xlink:type="simple">Abd</abbrev> I–III; <bold>27</bold>. Abdominal IV and partial <abbrev xmlns:xlink="http://www.w3.org/1999/xlink" xlink:title="Abdominal tergite" xlink:type="simple">Abd</abbrev> V. Scale bars: 0.05 mm (<bold>25, 26</bold>); 0.1 mm (<bold>27</bold>).</p></caption><graphic xmlns:xlink="http://www.w3.org/1999/xlink" xlink:href="zookeys-1282-017_article-194867__-g009.jpg" id="oo_1678605.jpg" position="float" orientation="portrait" xlink:type="simple"><uri content-type="original_file" xlink:type="simple">https://binary.pensoft.net/fig/1678605</uri></graphic></fig></tp:treatment-sec><tp:treatment-sec sec-type="Etymology"><title>Etymology.</title><p>The specific epithet <italic>solanella</italic> is a diminutive derived from <italic><tp:taxon-name><tp:taxon-name-part taxon-name-part-type="genus" reg="Solanum">Solanum</tp:taxon-name-part> <tp:taxon-name-part taxon-name-part-type="species" reg="tuberosum">tuberosum</tp:taxon-name-part></tp:taxon-name></italic> Linnaeus, 1753 (potato), referring to the microhabitat in which the species was discovered.</p></tp:treatment-sec><tp:treatment-sec sec-type="Ecology"><title>Ecology.</title><p>The holotype and paratypes were collected from a cardboard box containing potatoes in a domestic environment. Slight humidity and localized fungal growth created favourable conditions, providing both moisture and nutritional resources (fungal hyphae, bacteria, and decaying plant material).</p><p><italic><tp:taxon-name><tp:taxon-name-part taxon-name-part-type="genus" reg="Willowsia">Willowsia</tp:taxon-name-part> <tp:taxon-name-part taxon-name-part-type="species" reg="solanella">solanella</tp:taxon-name-part></tp:taxon-name></italic> sp. nov. appears to be a synanthropic species inhabiting indoor environments where moisture, organic particles, and fungal growth are present. Like other members of the genus <italic><tp:taxon-name><tp:taxon-name-part taxon-name-part-type="genus" reg="Willowsia">Willowsia</tp:taxon-name-part></tp:taxon-name></italic>, it is fungivorous–detritivorous, feeding primarily on superficial molds and fine organic debris. Its presence is not associated with damage to stored products and should be considered ecologically harmless, likely contributing to the decomposition of organic matter in human-modified microhabitats.</p></tp:treatment-sec><tp:treatment-sec sec-type="Remarks"><title>Remarks.</title><p>The genus <italic><tp:taxon-name><tp:taxon-name-part taxon-name-part-type="genus" reg="Willowsia">Willowsia</tp:taxon-name-part></tp:taxon-name></italic> Shoebotham, 1917 (<tp:taxon-name><tp:taxon-name-part taxon-name-part-type="class" reg="Collembola">Collembola</tp:taxon-name-part></tp:taxon-name>, <tp:taxon-name><tp:taxon-name-part taxon-name-part-type="family" reg="Entomobryidae">Entomobryidae</tp:taxon-name-part></tp:taxon-name>) is characterized by the presence of scales and resembles <italic><tp:taxon-name><tp:taxon-name-part taxon-name-part-type="genus" reg="Entomobrya">Entomobrya</tp:taxon-name-part></tp:taxon-name></italic> in most other morphological traits. Species of <italic><tp:taxon-name><tp:taxon-name-part taxon-name-part-type="genus" reg="Willowsia">Willowsia</tp:taxon-name-part></tp:taxon-name></italic> are widely distributed and occupy diverse habitats, including forest litter, bark surfaces, and anthropogenic environments. Several species are strongly synanthropic, frequently occurring in buildings, warehouses, and storage facilities where humidity and organic debris are present (<xref ref-type="bibr" rid="B10">Cipola and Katz 2021</xref>).</p><p>In Europe, including Romania, the genus is represented by relatively few species, with only three currently known: <italic><tp:taxon-name><tp:taxon-name-part taxon-name-part-type="genus" reg="Willowsia">W.</tp:taxon-name-part> <tp:taxon-name-part taxon-name-part-type="species" reg="buski">buski</tp:taxon-name-part></tp:taxon-name></italic> (Lubbock, 1870), <italic><tp:taxon-name><tp:taxon-name-part taxon-name-part-type="genus" reg="Willowsia">W.</tp:taxon-name-part> <tp:taxon-name-part taxon-name-part-type="species" reg="nigromaculata">nigromaculata</tp:taxon-name-part></tp:taxon-name></italic> (Lubbock, 1873), and <italic><tp:taxon-name><tp:taxon-name-part taxon-name-part-type="genus" reg="Willowsia">W.</tp:taxon-name-part> <tp:taxon-name-part taxon-name-part-type="species" reg="platani">platani</tp:taxon-name-part></tp:taxon-name></italic> (Nicolet, 1842). Despite their wide distribution, taxonomy within the genus remains challenging due to pigmentation variability, incomplete historical descriptions, and limited modern chaetotaxic studies. Recent revisions have clarified species boundaries within the group, however, several undescribed taxa—particularly those from synanthropic environments—remain to be documented.</p><p>Among known species, <italic><tp:taxon-name><tp:taxon-name-part taxon-name-part-type="genus" reg="Willowsia">W.</tp:taxon-name-part> <tp:taxon-name-part taxon-name-part-type="species" reg="samarkandica">samarkandica</tp:taxon-name-part></tp:taxon-name></italic> Martynova, 1972, <italic><tp:taxon-name><tp:taxon-name-part taxon-name-part-type="genus" reg="Willowsia">W.</tp:taxon-name-part> <tp:taxon-name-part taxon-name-part-type="species" reg="yiningensis">yiningensis</tp:taxon-name-part></tp:taxon-name></italic> Zhang, Chen &amp; Deharveng, 2011, and <italic><tp:taxon-name><tp:taxon-name-part taxon-name-part-type="genus" reg="Willowsia">W.</tp:taxon-name-part> <tp:taxon-name-part taxon-name-part-type="species" reg="zhaotongensis">zhaotongensis</tp:taxon-name-part></tp:taxon-name></italic> Chai &amp; Ma, 2017 share the same chaetotaxy in <abbrev xmlns:xlink="http://www.w3.org/1999/xlink" xlink:title="Abdominal tergite" xlink:type="simple">Abd</abbrev> II–III (2-3/0-2-1). However, these species differ in <abbrev xmlns:xlink="http://www.w3.org/1999/xlink" xlink:title="Thoracic tergite" xlink:type="simple">Th</abbrev> II chaetotaxy: four medial <abbrev xmlns:xlink="http://www.w3.org/1999/xlink" xlink:title="macrochaeta-ae" xlink:type="simple">Mc</abbrev> and three lateral <abbrev xmlns:xlink="http://www.w3.org/1999/xlink" xlink:title="macrochaeta-ae" xlink:type="simple">Mc</abbrev> in <italic><tp:taxon-name><tp:taxon-name-part taxon-name-part-type="genus" reg="Willowsia">W.</tp:taxon-name-part> <tp:taxon-name-part taxon-name-part-type="species" reg="samarkandica">samarkandica</tp:taxon-name-part></tp:taxon-name></italic>, two medial and three lateral in <italic><tp:taxon-name><tp:taxon-name-part taxon-name-part-type="genus" reg="Willowsia">W.</tp:taxon-name-part> <tp:taxon-name-part taxon-name-part-type="species" reg="yiningensis">yiningensis</tp:taxon-name-part></tp:taxon-name></italic>, and three medial and five lateral in <italic><tp:taxon-name><tp:taxon-name-part taxon-name-part-type="genus" reg="Willowsia">W.</tp:taxon-name-part> <tp:taxon-name-part taxon-name-part-type="species" reg="zhaotongensis">zhaotongensis</tp:taxon-name-part></tp:taxon-name></italic>. Additionally, the number of central abdominal chaetae between trichobothria T2–T4 on <abbrev xmlns:xlink="http://www.w3.org/1999/xlink" xlink:title="Abdominal tergite" xlink:type="simple">Abd</abbrev> IV differs: 32 in <italic><tp:taxon-name><tp:taxon-name-part taxon-name-part-type="genus" reg="Willowsia">W.</tp:taxon-name-part> <tp:taxon-name-part taxon-name-part-type="species" reg="samarkandica">samarkandica</tp:taxon-name-part></tp:taxon-name></italic>, 22 in <italic><tp:taxon-name><tp:taxon-name-part taxon-name-part-type="genus" reg="Willowsia">W.</tp:taxon-name-part> <tp:taxon-name-part taxon-name-part-type="species" reg="zhaotongensis">zhaotongensis</tp:taxon-name-part></tp:taxon-name></italic>, 14 in <italic><tp:taxon-name><tp:taxon-name-part taxon-name-part-type="genus" reg="Willowsia">W.</tp:taxon-name-part> <tp:taxon-name-part taxon-name-part-type="species" reg="yiningensis">yiningensis</tp:taxon-name-part></tp:taxon-name></italic>, and 16 in <italic><tp:taxon-name><tp:taxon-name-part taxon-name-part-type="genus" reg="Willowsia">W.</tp:taxon-name-part> <tp:taxon-name-part taxon-name-part-type="species" reg="solanella">solanella</tp:taxon-name-part></tp:taxon-name></italic> sp. nov. Differences between these species and the new taxon are summarized in Table <xref ref-type="table" rid="T3">3</xref>.</p></tp:treatment-sec><tp:treatment-sec><!--Section generated to contain objects referenced in tp:taxon-treatment.--><fig id="F1" position="float" orientation="portrait"><object-id xmlns:xlink="http://www.w3.org/1999/xlink" content-type="doi" xlink:type="simple">10.3897/zookeys.1282.194867.figures1-3</object-id><object-id xmlns:xlink="http://www.w3.org/1999/xlink" content-type="arpha" xlink:type="simple">159E5ED6-5562-595F-B2CD-651C4955E5FE</object-id><label>Figures 1–3.</label><caption><p>Habitus of the new <italic><tp:taxon-name><tp:taxon-name-part taxon-name-part-type="genus" reg="Entomobrya">Entomobrya</tp:taxon-name-part></tp:taxon-name></italic> and <italic><tp:taxon-name><tp:taxon-name-part taxon-name-part-type="genus" reg="Willowsia">Willowsia</tp:taxon-name-part></tp:taxon-name></italic> species. <bold>1</bold>. <italic><tp:taxon-name><tp:taxon-name-part taxon-name-part-type="genus" reg="Entomobrya">E.</tp:taxon-name-part> <tp:taxon-name-part taxon-name-part-type="species" reg="cezarae">cezarae</tp:taxon-name-part></tp:taxon-name></italic> sp. nov. (holotype); <bold>2</bold>. <italic><tp:taxon-name><tp:taxon-name-part taxon-name-part-type="genus" reg="Entomobrya">E.</tp:taxon-name-part> <tp:taxon-name-part taxon-name-part-type="species" reg="antoniae">antoniae</tp:taxon-name-part></tp:taxon-name></italic> sp. nov. (holotype); <bold>3</bold>. <italic><tp:taxon-name><tp:taxon-name-part taxon-name-part-type="genus" reg="Willowsia">W.</tp:taxon-name-part> <tp:taxon-name-part taxon-name-part-type="species" reg="solanella">solanella</tp:taxon-name-part></tp:taxon-name></italic> sp. nov. Scale bars: 0.25 mm (<bold>1, 2</bold>); 0.1 mm (<bold>3</bold>).</p></caption><graphic xmlns:xlink="http://www.w3.org/1999/xlink" xlink:href="zookeys-1282-017_article-194867__-g001.jpg" id="oo_1678597.jpg" position="float" orientation="portrait" xlink:type="simple"><uri content-type="original_file" xlink:type="simple">https://binary.pensoft.net/fig/1678597</uri></graphic></fig></tp:treatment-sec><ref-list><ref id="B36"><mixed-citation xmlns:xlink="http://www.w3.org/1999/xlink" xlink:type="simple">Zhang F, Chen JX, Deharveng L (2011) New insight into the systematics of the <italic><tp:taxon-name><tp:taxon-name-part taxon-name-part-type="genus">Willowsia</tp:taxon-name-part></tp:taxon-name></italic> complex (<tp:taxon-name><tp:taxon-name-part taxon-name-part-type="class">Collembola</tp:taxon-name-part></tp:taxon-name>: <tp:taxon-name><tp:taxon-name-part taxon-name-part-type="family">Entomobryidae</tp:taxon-name-part></tp:taxon-name>). Annales de la Société Entomologique de France 47(1−2): 1−20. <ext-link xlink:href="10.1080/00379271.2011.10697692" ext-link-type="doi" xlink:type="simple">https://doi.org/10.1080/00379271.2011.10697692</ext-link></mixed-citation></ref><ref id="B18"><mixed-citation xmlns:xlink="http://www.w3.org/1999/xlink" xlink:type="simple">Jordana R, Baquero E (2005) A proposal of characters for taxonomic identification of <italic><tp:taxon-name><tp:taxon-name-part taxon-name-part-type="genus">Entomobrya</tp:taxon-name-part></tp:taxon-name></italic> species (<tp:taxon-name><tp:taxon-name-part taxon-name-part-type="class">Collembola</tp:taxon-name-part></tp:taxon-name>, <tp:taxon-name><tp:taxon-name-part taxon-name-part-type="order">Entomobryomorpha</tp:taxon-name-part></tp:taxon-name>), with description of a new species. Abhandlungen und Berichte des Naturkundemuseum Gorlitz 76(2): 117–134.</mixed-citation></ref><ref id="B10"><mixed-citation xmlns:xlink="http://www.w3.org/1999/xlink" xlink:type="simple">Cipola NG, Katz AD (2021) Morphological and molecular analysis of <italic><tp:taxon-name><tp:taxon-name-part taxon-name-part-type="genus">Willowsia</tp:taxon-name-part> <tp:taxon-name-part taxon-name-part-type="species">nigromaculata</tp:taxon-name-part></tp:taxon-name></italic> (<tp:taxon-name><tp:taxon-name-part taxon-name-part-type="class">Collembola</tp:taxon-name-part></tp:taxon-name>, <tp:taxon-name><tp:taxon-name-part taxon-name-part-type="family">Entomobryidae</tp:taxon-name-part></tp:taxon-name>, <tp:taxon-name><tp:taxon-name-part taxon-name-part-type="subfamily">Entomobryinae</tp:taxon-name-part></tp:taxon-name>) reveals a new cryptic species from the United States. European Journal of Taxonomy 739: 92–116. <ext-link xlink:href="10.5852/ejt.2021.739.1269" ext-link-type="doi" xlink:type="simple">https://doi.org/10.5852/ejt.2021.739.1269</ext-link></mixed-citation></ref></ref-list></tp:taxon-treatment>
